# Supplementary material for: Assembly and co-occurrence networks of nitrogen-fixing bacteria associated with epiphyllous liverworts in fragmented tropical forests
Source: ISME Commun. 2025 Sep 27;5(1):ycaf173. doi: 10.1093/ismeco/ycaf173 (PMC12560778; doi:10.1093/ismeco/ycaf173)
Supplement: 04_Supplementary_tables_nov24_ycaf173 [file 04_supplementary_tables_nov24_ycaf173.xlsx]

## Sheet: Index Supplementary tables
Supplemental information for:
Assembly and co-occurrence networks of nitrogen-fixing bacteria associated with epiphyllous liverworts in fragmented tropical forests
Adriel M. Sierra1,2,3, Dennis O. Escolastico1,2, Charles E. Zartman3, Nicolas Derome1,2, Connie Lovejoy1,2 & Juan Carlos Villarreal A.1,2
1 Département de Biologie, Université Laval, G1V 0A6, Québec (QC), G1V 0A6, Canada
2 Institut de Biologie Intégrative et dês Systèmes (IBIS), Université Laval, Québec (QC), G1V 0A6, Canada
3 Instituto Nacional de Pesquisas da Amazônia, Departamento de Biodiversidade, Av. André Araújo, 2936, Aleixo, CEP 69060-001, Manaus, AM, Brasil
Supplementary Tables
Table S1. Sample general information collected for DNA extraction for diazotrophic bacterial sequencing. The final read number after filtering with the DADA2 package and the total number of ASVs after filtering host and contaminant sequences are given for each sample. NCBI accession number are provided for each sample. NA correspond to samples that do not pass filtering steps or for samples with …
Table S2. Liverwort species specific associated diazotrophs ASVs identified using the nifH marker and indicator species analysis. Taxonomic identification of significant ASVs with a maximum probability of p = 0.01 are presented at the genus level. Indicator Value, p value, and frequency is given for each diazotroph ASV.
Table S3. Taxonomic classification of diazotrophs microbes ASVs classified by Phylum, Class, Order and Family identiefied in two species of epiphyllous liverwort identified using the nifH marker.
Table S4. Number of diazotrophs microbe ASVs identified using the nifH marker associated to the two species of epiphyllous liverwort in forest of different size (fragments 1-ha, 10-ha, 100-ha and continuous forests).
Table S5. Liverwort-associated diazotrophic microbiota alpha diversity change with habitat class size in an experimental Amazonian fragmented landscape. General linear model summary statistics depicting coeficient estimate and coinfidence interval in brackets of the estimate change between small and large habitats for ASVs with sequencing depth of >500 reads and the core AVSs. All continuous pred…
Table S6. Permutational Multivariate Analysis of Variance using non phylogenetic Bray-Curtis dissimilarity metrics and the phylogenetic Weighted Unifrac metricand Generalized Unifrac) calculated for the whole microbial community with the rarefied dataset and the species specific associated microbes of the two host species in forest of different size (fragments 1-ha, 10-ha, 100-ha and continuous f…
Table S7. Multivariate homogeneity of groups dispersions (variances) using non phylogenetic metric of Bray Curtis, and the phylogenetic metric of Weighted Unifrac calculated from varying number of bacterial ASVs (all, rarefied and core ASVs) inferred from nifH of the host species Radula flaccida and Cololejeunea surinamensis in forests fragments of different sizes (1-, 10-, 100-ha and continuous …

## Sheet: TableS1
Table S1. Sample general information collected for DNA extraction for diazotrophic bacterial sequencing. The final read number after filtering with the DADA2 package and the total number of ASVs after filtering host and contaminant sequences are given for each sample. NCBI accession number are provided for each sample. NA correspond to samples that do not pass filtering steps or for samples with …
NCBI Information			DNA Sample ID		Voucher information								NifH Amplicon sequencing					Bacterial PCoA coordinates Bray-Curtis								Bacterial PCoA coordinates Weighted Unifrac								Individual genotype DAPC coordinates
BioProject	BioSample	Accession number	DNA #	Voucher #	Species	General location	Reserve name	Population	Fragment size	Habitat class size	Longitude	Latitude	Number of Raw reads	Number of reads kept	ASVs all	ASVs rarefied	ASVs Core	PCoA1	PCoA2	PCoA3	PCoA4	PCoA5	PCoA6	PCoA7	PCoA8	PCoA1	PCoA2	PCoA3	PCoA4	PCoA5	PCoA6	PCoA7	PCoA8	Axis1	Axis2	Axis3	Axis1.cen	Axis2.cen	Axis3.cen
PRJNA1169898	SAMN35624372	SRP537012	JC1126	AS054	Cololejeunea surinamensis	Brazil, Amazonas, Biological Dynamic Forest Fragment Project (BDFFP)	km 41	km41	Continuous forest	Large	-59.7432	-2.41858	40167	21328	99	92	10	0.0955061	-0.00972161	0.0164026	-0.0294365	-0.0364597	0.0257516	-0.0113166	0.229774	0.363756	0.0535647	0.0721124	-0.0583405	-0.0337097	0.0373476	-0.000869967	-0.102359
PRJNA1169899	SAMN35624374	SRR30903398	JC1128	AS057	Cololejeunea surinamensis	Brazil, Amazonas, Biological Dynamic Forest Fragment Project (BDFFP)	km 41	km41	Continuous forest	Large	-59.7432	-2.41858	71009	4811	56	49	11	0.0525983	0.01267	-0.0106466	-0.00285708	-0.0248093	0.0439283	-0.0878803	-0.1442	0.00787926	0.0339626	0.268207	0.11246	0.0827942	-0.0468851	0.0212162	0.0338146	1.42487	-0.87384	2.1275	0.782373	0.133042	0.0694858
PRJNA1169900	SAMN35624373	SRR30903352	JC1129	AS056	Cololejeunea surinamensis	Brazil, Amazonas, Biological Dynamic Forest Fragment Project (BDFFP)	km 41	km41	Continuous forest	Large	-59.7432	-2.41858	61253	8491	57	56	10	0.147392	-0.033079	0.025824	-0.0554977	-0.0678511	0.114574	0.0206193	0.300714	0.192638	-0.0209159	0.214632	0.00199725	-0.162102	-0.00479612	-0.0176102	-0.0217565	-0.543156	0.166271	0.25727	0.782373	0.133042	0.0694858
PRJNA1169901	SAMN44102181	SRR30911085	JC1130	AS094	Cololejeunea surinamensis	Brazil, Amazonas, Biological Dynamic Forest Fragment Project (BDFFP)	km 41	km41	Continuous forest	Large	-59.7432	-2.41858	50888	9505	89	73	8	-0.0675429	0.00913993	-0.134475	-0.104045	0.225106	-0.0449103	0.0579133	0.0346569	0.0241593	-0.16862	0.128851	0.126907	0.182556	-0.0199363	0.0271109	0.051305
PRJNA1169902	SAMN35624476	SRR30903341	JC1136	AS327	Cololejeunea surinamensis	Brazil, Amazonas, Biological Dynamic Forest Fragment Project (BDFFP)	Cabo Frio	Cabofrio	Continuous forest	Large	-59.9081	-2.39778	38574	15011	92	86		-0.00333486	0.108897	-0.142303	-0.0106352	-0.256122	-0.422577	0.170026	-0.0132366	-0.102163	0.0374894	0.129247	-0.0533814	0.0116642	0.037083	0.010247	0.0546774	0.106255	0.112571	-4.95486	0.782373	0.133042	0.0694858
PRJNA1169903	SAMN35624382	SRR30903330	JC1138	AS095	Cololejeunea surinamensis	Brazil, Amazonas, Biological Dynamic Forest Fragment Project (BDFFP)	km 41	km41	Continuous forest	Large	-59.7432	-2.41858	55	0																				-0.257653	0.224402	0.144316	0.782373	0.133042	0.0694858
PRJNA1169904	SAMN35624385	SRR30903319	JC1141	AS098	Cololejeunea surinamensis	Brazil, Amazonas, Biological Dynamic Forest Fragment Project (BDFFP)	km 41	km41	Continuous forest	Large	-59.7432	-2.41858	56139	9916	96	90	3	-0.0702434	-0.0400904	-0.135092	-0.165453	0.352806	-0.117778	0.0844495	0.0566362	-0.0208455	-0.309509	0.0254141	-0.289786	-0.00889709	-0.271563	0.0746181	0.022325	-0.777987	0.206404	0.0683828	0.782373	0.133042	0.0694858
PRJNA1169905	SAMN44102182	SRR30911084	JC1142	AS071	Cololejeunea surinamensis	Brazil, Amazonas, Biological Dynamic Forest Fragment Project (BDFFP)	km 37	km37	Continuous forest	Large	-59.8094	-2.42778	61863	9225	61	58	2	0.0202795	0.0949792	-0.131245	0.00139444	-0.258518	-0.467346	0.157052	-0.0281137	-0.143754	0.086646	0.0606997	-0.102273	0.0390296	0.00973353	-0.0388006	-0.00216429
PRJNA1169906	SAMN35624375	SRR30903308	JC1143	AS072	Cololejeunea surinamensis	Brazil, Amazonas, Biological Dynamic Forest Fragment Project (BDFFP)	km 37	km37	Continuous forest	Large	-59.8094	-2.42778	72971	7187	79	74	1	-0.052053	0.0301287	-0.121864	-0.101545	0.104706	-0.125431	0.0610104	0.0410096	-0.135407	-0.0893744	0.101329	-0.211991	0.0688362	-0.0218318	-0.048623	0.0468623	1.17319	0.862792	-0.491793	0.782373	0.133042	0.0694858
PRJNA1169907	SAMN35624378	SRR30903297	JC1146	AS075	Cololejeunea surinamensis	Brazil, Amazonas, Biological Dynamic Forest Fragment Project (BDFFP)	km 37	km37	Continuous forest	Large	-59.8094	-2.42778	93889	7675	96	88	17	0.137839	0.00562546	-0.0346341	-0.0261081	-0.169894	-0.288321	0.222151	0.141338	-0.0638627	0.0221119	0.127541	-0.043386	0.009056	0.0595119	-0.0476601	8.05194e-05	0.425455	1.32966	1.02773	0.782373	0.133042	0.0694858
PRJNA1169908	SAMN44102183	SRR30911073	JC1172	AS329	Cololejeunea surinamensis	Brazil, Amazonas, Biological Dynamic Forest Fragment Project (BDFFP)	Cabo Frio	Cabofrio	Continuous forest	Large	-59.9081	-2.39778	29747	7621	63	61	9	0.102638	0.0195533	-0.0434618	-0.138942	-0.119756	0.304411	0.422025	0.00297366	0.131175	-0.0355949	0.247189	0.0552891	-0.213733	-0.0358311	-0.0647966	0.00660037
PRJNA1169909	SAMN35624477	SRR30903286	JC1173	AS328	Cololejeunea surinamensis	Brazil, Amazonas, Biological Dynamic Forest Fragment Project (BDFFP)	Cabo Frio	Cabofrio	Continuous forest	Large	-59.9081	-2.39778	23778	10534	81	75	5	-0.00489975	0.0266531	-0.0477117	-0.024007	0.000320564	0.00588998	-0.0197724	-0.0153085	-0.11716	-0.0624707	0.02806	-0.0347334	-0.0107286	0.032449	-0.0242961	0.0212719	0.672376	-0.588632	-2.02974	0.782373	0.133042	0.0694858
PRJNA1169910	SAMN44102184	SRR30911062	JC1174	AS326	Cololejeunea surinamensis	Brazil, Amazonas, Biological Dynamic Forest Fragment Project (BDFFP)	Cabo Frio	Cabofrio	Continuous forest	Large	-59.9081	-2.39778	39250	7162	55	54	5	0.0560055	0.00645633	-0.0462879	-0.0790284	0.01792	0.116004	0.1663	-0.184562	0.0197253	-0.00963007	0.16429	0.00421318	0.00078561	0.0753598	-0.0522816	-0.027728
PRJNA1169911	SAMN35624475	SRR30903275	JC1175	AS325	Cololejeunea surinamensis	Brazil, Amazonas, Biological Dynamic Forest Fragment Project (BDFFP)	Cabo Frio	Cabofrio	Continuous forest	Large	-59.9081	-2.39778	74	0
PRJNA1169912	SAMN35624474	SRR30903397	JC1176	AS324	Cololejeunea surinamensis	Brazil, Amazonas, Biological Dynamic Forest Fragment Project (BDFFP)	Cabo Frio	Cabofrio	Continuous forest	Large	-59.9081	-2.39778	32	0
PRJNA1169913	SAMN35624473	SRR30903386	JC1177	AS323	Cololejeunea surinamensis	Brazil, Amazonas, Biological Dynamic Forest Fragment Project (BDFFP)	Cabo Frio	Cabofrio	Continuous forest	Large	-59.9081	-2.39778	66	0
PRJNA1169914	SAMN35624472	SRR30903375	JC1178	AS322	Cololejeunea surinamensis	Brazil, Amazonas, Biological Dynamic Forest Fragment Project (BDFFP)	Cabo Frio	Cabofrio	Continuous forest	Large	-59.9081	-2.39778	38	0
PRJNA1169915	SAMN35624471	SRR30903364	JC1179	AS321	Cololejeunea surinamensis	Brazil, Amazonas, Biological Dynamic Forest Fragment Project (BDFFP)	Cabo Frio	Cabofrio	Continuous forest	Large	-59.9081	-2.39778	69424	9442	78	76	16	0.159138	-0.0625537	0.0531187	-0.0205207	-0.00561141	0.0192364	0.0322439	-0.0466068	-0.114869	0.0488584	0.159241	-0.0135085	-0.0749279	0.0108717	0.0159124	0.004645	-0.554889	0.725331	-0.795647	0.782373	0.133042	0.0694858
PRJNA1169916	SAMN35624470	SRR30903358	JC1180	AS320	Cololejeunea surinamensis	Brazil, Amazonas, Biological Dynamic Forest Fragment Project (BDFFP)	Cabo Frio	Cabofrio	Continuous forest	Large	-59.9081	-2.39778	90446	16890	122	110	11	0.08301	0.0159794	-0.0359309	-0.130011	-0.077446	0.230686	0.356016	-0.0126995	0.0218139	-0.032274	0.219747	0.00874277	-0.116372	0.0095899	-0.0606119	0.030048	-0.172052	0.842078	-2.15709	0.782373	0.133042	0.0694858
PRJNA1169917	SAMN35624392	SRR30903357	JC1205	AS106	Cololejeunea surinamensis	Brazil, Amazonas, Biological Dynamic Forest Fragment Project (BDFFP)	Dimona	dim1	1 ha	Small	-60.1008	-2.33694	89041	3426	32	32		-0.0150648	0.0467032	-0.0450671	-0.0127385	-0.0376939	0.0206215	-0.0554751	-0.00108957	-0.155562	0.0740519	0.109682	-0.0066228	-0.0602983	-0.00148451	0.0245946	-0.00738397	-1.25932	0.0831132	-0.167902	-0.598524	-0.294118	-0.0962866
PRJNA1169918	SAMN44102185	SRR30911051	JC1206	AS099	Cololejeunea surinamensis	Brazil, Amazonas, Biological Dynamic Forest Fragment Project (BDFFP)	Dimona	dim1	1 ha	Small	-60.1008	-2.33694	72481	4394	29	29	5	0.142592	-0.0707711	0.0621845	0.00369258	0.0479489	-0.0043818	-0.0380591	-0.29792	-0.186529	0.0893806	0.0405828	-0.043483	-0.0120098	-0.0145079	0.0264695	-0.043484
PRJNA1169919	SAMN35624386	SRR30903356	JC1207	AS100	Cololejeunea surinamensis	Brazil, Amazonas, Biological Dynamic Forest Fragment Project (BDFFP)	Dimona	dim1	1 ha	Small	-60.1008	-2.33694	55185	676	9	9	4	0.0593003	-0.00691422	-0.00086608	-0.0283603	-0.0238551	0.040494	-0.0103293	0.175017	-0.254568	0.131031	-0.0154243	-0.00553348	-0.0423832	-0.0390123	0.0211102	-0.0170912	-0.267035	0.0899852	-0.499566	-0.598524	-0.294118	-0.0962866
PRJNA1169920	SAMN35624387	SRR30903355	JC1208	AS101	Cololejeunea surinamensis	Brazil, Amazonas, Biological Dynamic Forest Fragment Project (BDFFP)	Dimona	dim1	1 ha	Small	-60.1008	-2.33694	17	0																				-0.102292	-0.0493912	0.0225737	-0.598524	-0.294118	-0.0962866
PRJNA1169921	SAMN35624388	SRR30903354	JC1209	AS102	Cololejeunea surinamensis	Brazil, Amazonas, Biological Dynamic Forest Fragment Project (BDFFP)	Dimona	dim1	1 ha	Small	-60.1008	-2.33694	53089	9949	50	50	19	0.255237	-0.132593	0.130068	-0.0188566	0.00427421	-0.00238605	0.0454433	0.171735	-0.227837	0.135467	-0.00923328	-0.0292016	-0.0259103	-0.0538371	0.00587199	-0.0318165	-0.114352	-0.421271	0.611606	-0.598524	-0.294118	-0.0962866
PRJNA1169922	SAMN35624390	SRR30903353	JC1211	AS104	Cololejeunea surinamensis	Brazil, Amazonas, Biological Dynamic Forest Fragment Project (BDFFP)	Dimona	dim1	1 ha	Small	-60.1008	-2.33694	19129	3909	37	33	1	0.0493112	-0.0101604	0.00513102	-0.0118032	-0.0336491	0.0124418	-0.0537954	-0.0260796	-0.135936	0.0625438	0.101409	0.0190078	0.0152592	0.0163506	0.0350503	-0.0196313	-0.862951	-1.01481	1.55465	-0.598524	-0.294118	-0.0962866
PRJNA1169923	SAMN35624391	SRR30903351	JC1212	AS105	Cololejeunea surinamensis	Brazil, Amazonas, Biological Dynamic Forest Fragment Project (BDFFP)	Dimona	dim1	1 ha	Small	-60.1008	-2.33694	48267	8088	55	53	11	0.225841	-0.128284	0.112254	0.00431236	0.053329	-0.0184403	-0.00755543	-0.244016	-0.170328	0.0428817	0.0723964	-0.00929034	-0.012303	0.000683473	0.0255429	0.00369263	0.122796	0.127742	0.478454	-0.598524	-0.294118	-0.0962866
PRJNA1169924	SAMN35624393	SRR30903350	JC1213	AS107	Cololejeunea surinamensis	Brazil, Amazonas, Biological Dynamic Forest Fragment Project (BDFFP)	Dimona	dim1	1 ha	Small	-60.1008	-2.33694	36348	5225	37	36	4	0.0902234	-0.00803621	0.00758042	0.0246122	-0.0379963	-0.0837863	-0.0245148	-0.283344	-0.239284	0.0828119	-0.0159509	0.00202431	-0.024011	-0.0159743	-0.0128957	0.00215785	-0.226124	-0.542797	0.0506131	-0.598524	-0.294118	-0.0962866
PRJNA1169925	SAMN35624395	SRR30903349	JC1224	AS133	Cololejeunea surinamensis	Brazil, Amazonas, Biological Dynamic Forest Fragment Project (BDFFP)	Dimona	dim10	10 ha	Small	-60.1128	-2.33611	30	0																				-0.750599	0.958462	-1.0473	-0.918468	-0.829593	0.176721
PRJNA1169926	SAMN35624394	SRR30903348	JC1225	AS132	Cololejeunea surinamensis	Brazil, Amazonas, Biological Dynamic Forest Fragment Project (BDFFP)	Dimona	dim10	10 ha	Small	-60.1128	-2.33611	22	0																				-1.40873	0.183257	0.0264818	-0.918468	-0.829593	0.176721
PRJNA1169927	SAMN35624401	SRR30903347	JC1227	AS140	Cololejeunea surinamensis	Brazil, Amazonas, Biological Dynamic Forest Fragment Project (BDFFP)	Dimona	dim10	10 ha	Small	-60.1128	-2.33611	47237	3395	24	23		-0.0216296	0.0524487	-0.0595159	-0.0234749	-0.0312425	0.0233137	-0.0888152	-0.0187749	-0.146061	0.0592182	-0.0707328	-0.0264837	0.0233623	0.0244008	0.0788474	0.0370655	-0.277914	-1.13122	0.373473	-0.918468	-0.829593	0.176721
PRJNA1169928	SAMN35624397	SRR30903346	JC1228	AS135	Cololejeunea surinamensis	Brazil, Amazonas, Biological Dynamic Forest Fragment Project (BDFFP)	Dimona	dim10	10 ha	Small	-60.1128	-2.33611	87	3																				-1.79171	-1.354	-0.176872	-0.918468	-0.829593	0.176721
PRJNA1169929	SAMN35624400	SRR30903345	JC1229	AS138	Cololejeunea surinamensis	Brazil, Amazonas, Biological Dynamic Forest Fragment Project (BDFFP)	Dimona	dim10	10 ha	Small	-60.1128	-2.33611	19	0																				-3.01561	-0.417238	-0.540053	-0.918468	-0.829593	0.176721
PRJNA1169930	SAMN35624396	SRR30903344	JC1231	AS134	Cololejeunea surinamensis	Brazil, Amazonas, Biological Dynamic Forest Fragment Project (BDFFP)	Dimona	dim10	10 ha	Small	-60.1128	-2.33611	67091	2287	13	13		-0.0164778	0.0572401	-0.0605147	-0.0141048	-0.0612805	0.00266785	-0.0658704	-0.0106571	-0.19769	0.0578025	0.0538062	0.132032	0.146146	-0.0929289	0.0617245	-0.00476414	-3.17391	0.667945	-2.20814	-0.918468	-0.829593	0.176721
PRJNA1169931	SAMN35624402	SRR30903343	JC1232	AS141	Cololejeunea surinamensis	Brazil, Amazonas, Biological Dynamic Forest Fragment Project (BDFFP)	Dimona	dim10	10 ha	Small	-60.1128	-2.33611	32536	6544	54	53		-0.0624565	0.0204111	-0.0822944	-0.0477553	0.109382	-0.0186335	-0.00669033	0.00267272	-0.0518515	-0.320192	-0.0204103	-0.0923928	-0.0122652	-0.0629136	-0.0428144	0.093013	-2.83853	-0.751488	-0.372766	-0.918468	-0.829593	0.176721
PRJNA1169932	SAMN35624403	SRR30903342	JC1286	AS155	Cololejeunea surinamensis	Brazil, Amazonas, Biological Dynamic Forest Fragment Project (BDFFP)	Dimona	dim100	100 ha	Large	-60.095	-2.34194	77900	6244	33	33	2	-0.096384	0.164882	0.160699	-0.0507315	-0.00765501	-0.0018341	-0.0487491	-0.0112496	0.410596	0.0997886	-0.126824	-0.0376428	0.0202895	0.0665558	0.0897927	-0.0216921	-0.138773	-0.119594	-0.0585692	0.757025	2.03784	-0.449206
PRJNA1169933	SAMN35624404	SRR30903340	JC1287	AS156	Cololejeunea surinamensis	Brazil, Amazonas, Biological Dynamic Forest Fragment Project (BDFFP)	Dimona	dim100	100 ha	Large	-60.095	-2.34194	67742	2294	18	18		-0.0187506	0.0495226	-0.0444912	-0.0154694	-0.0296209	0.0202735	-0.0566632	-0.00769621	0.166993	-0.0715655	0.0701259	0.255071	0.209239	-0.0102766	0.0836687	0.0675313	0.134086	3.2371	-1.26425	0.757025	2.03784	-0.449206
PRJNA1169934	SAMN35624406	SRR30903339	JC1289	AS158	Cololejeunea surinamensis	Brazil, Amazonas, Biological Dynamic Forest Fragment Project (BDFFP)	Dimona	dim100	100 ha	Large	-60.095	-2.34194	1237	123																				-1.03176	0.230676	-0.108819	0.757025	2.03784	-0.449206
PRJNA1169935	SAMN35624407	SRR30903338	JC1290	AS159	Cololejeunea surinamensis	Brazil, Amazonas, Biological Dynamic Forest Fragment Project (BDFFP)	Dimona	dim100	100 ha	Large	-60.095	-2.34194	26600	975	10	10		-0.0179862	0.0572661	-0.0605397	-0.0145089	-0.060283	0.000593096	-0.0652725	-0.0152901	-0.122363	-0.109543	-0.127273	0.086485	-0.0658696	-0.0202937	-0.00389829	-0.0381	1.55173	1.64077	0.527585	0.757025	2.03784	-0.449206
PRJNA1169936	SAMN35624408	SRR30903337	JC1291	AS160	Cololejeunea surinamensis	Brazil, Amazonas, Biological Dynamic Forest Fragment Project (BDFFP)	Dimona	dim100	100 ha	Large	-60.095	-2.34194	111	0																				1.41047	3.09813	-0.580456	0.757025	2.03784	-0.449206
PRJNA1169937	SAMN35624410	SRR30903336	JC1293	AS162	Cololejeunea surinamensis	Brazil, Amazonas, Biological Dynamic Forest Fragment Project (BDFFP)	Dimona	dim100	100 ha	Large	-60.095	-2.34194	28809	6278	39	38		-0.0207424	0.0512983	-0.0475903	-0.0131512	-0.0413326	0.0273432	-0.0733432	-0.0120748	-0.123006	-0.0261269	-0.0337654	0.0466132	-0.0144983	0.0486739	0.000586586	0.0171946	0.103463	1.25629	-0.00923663	0.757025	2.03784	-0.449206
PRJNA1169938	SAMN35624411	SRR30903335	JC1294	AS163	Cololejeunea surinamensis	Brazil, Amazonas, Biological Dynamic Forest Fragment Project (BDFFP)	Dimona	dim100	100 ha	Large	-60.095	-2.34194	47292	139																				0.874634	4.43758	0.41513	0.757025	2.03784	-0.449206
PRJNA1169939	SAMN35624414	SRR30903334	JC1297	AS166	Cololejeunea surinamensis	Brazil, Amazonas, Biological Dynamic Forest Fragment Project (BDFFP)	Dimona	dim100	100 ha	Large	-60.095	-2.34194	46010	3122	24	23		-0.0172199	0.0487751	-0.0482578	-0.0127026	-0.0366095	0.0310272	-0.0700072	-0.0109251	-0.031854	-0.093523	0.0446433	0.0243098	-0.0474696	0.0497417	-0.0201667	-0.00641636	1.1028	0.191772	-1.13614	0.757025	2.03784	-0.449206
PRJNA1169940	SAMN44102186	SRR30911043	JC1299	AS227	Cololejeunea surinamensis	Brazil, Amazonas, Biological Dynamic Forest Fragment Project (BDFFP)	Porto Alegre	pa10	10 ha	Small	-59.9575	-2.355	80218	763	10	10		-0.0172266	0.0471913	-0.042315	-0.0121047	-0.032585	0.0277361	-0.0612803	-0.00908627	0.112503	-0.130112	0.0368727	0.161747	0.214381	0.0354306	0.0652605	-0.14055
PRJNA1169941	SAMN35624441	SRR30903333	JC1300	AS226	Cololejeunea surinamensis	Brazil, Amazonas, Biological Dynamic Forest Fragment Project (BDFFP)	Porto Alegre	pa10	10 ha	Small	-59.9575	-2.355	92406	3995	32	30	6	0.130682	-0.0735308	0.0592448	0.000305918	0.0108123	-0.0356727	-0.0612846	-0.0962227	-0.200964	0.131241	0.0819368	0.100656	0.155104	-0.138953	0.0712335	-0.0500761	-1.12109	-2.25522	-0.0303706	-0.918468	-0.829593	0.176721
PRJNA1169942	SAMN35624440	SRR30903332	JC1301	AS225	Cololejeunea surinamensis	Brazil, Amazonas, Biological Dynamic Forest Fragment Project (BDFFP)	Porto Alegre	pa10	10 ha	Small	-59.9575	-2.355	56111	5363	37	35	9	0.0519718	-0.274811	0.111649	0.0190193	-0.0467996	-0.00180864	-0.0177407	-0.0160378	-0.218591	0.0222564	-0.0465336	0.0267652	-0.0379201	0.0197973	-0.0360488	0.0280386	-0.21923	-0.832688	1.06258	-0.918468	-0.829593	0.176721
PRJNA1169943	SAMN35624439	SRR30903331	JC1302	AS224	Cololejeunea surinamensis	Brazil, Amazonas, Biological Dynamic Forest Fragment Project (BDFFP)	Porto Alegre	pa10	10 ha	Small	-59.9575	-2.355	79576	17170	124	110	3	0.0100304	0.0743899	-0.0804952	-0.112522	-0.118984	0.253879	0.322233	-0.0677906	0.164243	-0.0456502	0.239984	0.0475746	-0.223179	-0.0467095	-0.0558203	-0.0113701	-0.906295	-0.633662	-0.262457	-0.918468	-0.829593	0.176721
PRJNA1169944	SAMN35624435	SRR30903329	JC1305	AS220	Cololejeunea surinamensis	Brazil, Amazonas, Biological Dynamic Forest Fragment Project (BDFFP)	Porto Alegre	pa10	10 ha	Small	-59.9575	-2.355	47168	11234	61	58	4	0.0112027	0.0308394	-0.0296139	-0.0145253	-0.0320354	0.026275	-0.0532229	0.0539727	0.0886891	0.046041	0.15118	-0.0509389	-0.0593269	0.0554402	0.0435275	0.035316	-1.47535	-2.56634	-0.820838	-0.918468	-0.829593	0.176721
PRJNA1169945	SAMN35624433	SRR30903328	JC1307	AS218	Cololejeunea surinamensis	Brazil, Amazonas, Biological Dynamic Forest Fragment Project (BDFFP)	Porto Alegre	pa10	10 ha	Small	-59.9575	-2.355	53947	7012	63	61	3	0.0532395	-0.0546786	-0.0409729	-0.0231945	0.199837	-0.0444002	-0.00280988	-0.135684	-0.224061	-0.00857956	0.0148963	-0.0508061	-0.0038718	-0.00734913	-0.0281821	0.0335122	-0.452371	-0.199679	-0.254262	-0.918468	-0.829593	0.176721
PRJNA1169946	SAMN35624432	SRR30903327	JC1308	AS217	Cololejeunea surinamensis	Brazil, Amazonas, Biological Dynamic Forest Fragment Project (BDFFP)	Porto Alegre	pa10	10 ha	Small	-59.9575	-2.355	71749	6725	96	91	20	0.156909	-0.0702495	0.0604015	-0.0283476	0.00428901	0.0213508	0.0450748	0.20555	-0.220136	0.0801539	0.0192233	-0.0319466	-0.0308235	-0.0313621	0.0281594	-0.0115229	-0.645992	-0.594747	0.263049	-0.918468	-0.829593	0.176721
PRJNA1169947	SAMN35624422	SRR30903326	JC1332	AS184	Cololejeunea surinamensis	Brazil, Amazonas, Biological Dynamic Forest Fragment Project (BDFFP)	Dimona	dimcont	Continuous forest	Large	-60.1308	-2.33139	56139	26971	108	87		-0.0163592	0.0473689	-0.0466784	-0.0109189	-0.0332842	0.0305165	-0.0666813	-0.00685614	0.527013	0.230476	-0.212605	-0.0579512	0.0450322	-0.185913	-0.130649	-0.00202237	0.00815099	-0.0115032	0.000369156	0.782373	0.133042	0.0694858
PRJNA1169948	SAMN35624431	SRR30903325	JC1333	AS204	Cololejeunea surinamensis	Brazil, Amazonas, Biological Dynamic Forest Fragment Project (BDFFP)	Porto Alegre	pa1	1 ha	Small	-59.97	-2.37292	94970	3325	32	32	8	0.149444	-0.0841345	0.0797058	0.00890552	-0.00286258	-0.0344175	-0.0722811	0.0322915	-0.254268	0.12912	-0.00861096	-0.0117112	-0.0396559	-0.0374318	0.0219772	-0.0139211	-2.29573	-1.24044	-0.615654	-0.598524	-0.294118	-0.0962866
PRJNA1169949	SAMN44102187	SRR30911042	JC1334	AS203	Cololejeunea surinamensis	Brazil, Amazonas, Biological Dynamic Forest Fragment Project (BDFFP)	Porto Alegre	pa1	1 ha	Small	-59.97	-2.37292	321	236
PRJNA1169950	SAMN35624429	SRR30903324	JC1336	AS201	Cololejeunea surinamensis	Brazil, Amazonas, Biological Dynamic Forest Fragment Project (BDFFP)	Porto Alegre	pa1	1 ha	Small	-59.97	-2.37292	105	3																				-0.663821	-1.99041	-0.504431	-0.598524	-0.294118	-0.0962866
PRJNA1169951	SAMN35624427	SRR30903323	JC1338	AS199	Cololejeunea surinamensis	Brazil, Amazonas, Biological Dynamic Forest Fragment Project (BDFFP)	Porto Alegre	pa1	1 ha	Small	-59.97	-2.37292	43013	5075	52	51	8	0.0673428	-0.00723368	-0.00393966	-0.0311633	-0.0291026	0.0364383	0.0153317	0.0737724	-0.17345	0.092584	0.0898272	-0.0307387	-0.0296055	0.00453008	0.0264631	-0.00742948	-0.496693	-0.00564385	-0.223474	-0.598524	-0.294118	-0.0962866
PRJNA1169952	SAMN35624426	SRR30903322	JC1339	AS198	Cololejeunea surinamensis	Brazil, Amazonas, Biological Dynamic Forest Fragment Project (BDFFP)	Porto Alegre	pa1	1 ha	Small	-59.97	-2.37292	24660	9089	65	63	12	0.16724	-0.0797326	0.0773973	-0.00589846	0.0122004	-0.00115361	0.00288986	0.0279101	-0.187361	0.0874909	0.0400045	-0.0532328	0.0153198	-0.019279	0.0199905	-0.0136368	-0.957833	0.144137	-0.229817	-0.598524	-0.294118	-0.0962866
PRJNA1169953	SAMN35624424	SRR30903321	JC1341	AS196	Cololejeunea surinamensis	Brazil, Amazonas, Biological Dynamic Forest Fragment Project (BDFFP)	Porto Alegre	pa1	1 ha	Small	-59.97	-2.37292	28	5																				-1.58182	-2.38065	0.306603	-0.598524	-0.294118	-0.0962866
PRJNA1169954	SAMN35624421	SRR30903320	JC1343	AS183	Cololejeunea surinamensis	Brazil, Amazonas, Biological Dynamic Forest Fragment Project (BDFFP)	Dimona	dimcont	Continuous forest	Large	-60.1308	-2.33139	46891	2866	30	30	7	0.0639808	-0.00213914	8.67525e-05	-0.0141557	-0.015769	0.00972482	-0.018947	-0.00487637	-0.241831	0.104338	-0.00012577	-0.0200783	-0.0331798	-0.0415268	0.0116496	-0.0101668	0.367649	-1.71243	0.857757	0.782373	0.133042	0.0694858
PRJNA1169955	SAMN35624422	SRR30903318	JC1344	AS184	Cololejeunea surinamensis	Brazil, Amazonas, Biological Dynamic Forest Fragment Project (BDFFP)	Dimona	dimcont	Continuous forest	Large	-60.1308	-2.33139	69173	6959	65	60	9	0.0972596	-0.0307819	0.0218007	-0.0385847	-0.0192411	0.045055	0.0269258	0.0946678	-0.202156	0.0622261	0.0344336	-0.0121387	-0.0372021	-0.00973223	0.0159818	-0.0132522
PRJNA1169956	SAMN35624420	SRR30903317	JC1346	AS182	Cololejeunea surinamensis	Brazil, Amazonas, Biological Dynamic Forest Fragment Project (BDFFP)	Dimona	dimcont	Continuous forest	Large	-60.1308	-2.33139	70	8
PRJNA1169957	SAMN35624418	SRR30903316	JC1347	AS180	Cololejeunea surinamensis	Brazil, Amazonas, Biological Dynamic Forest Fragment Project (BDFFP)	Dimona	dimcont	Continuous forest	Large	-60.1308	-2.33139	61955	11827	103	95	25	0.243686	-0.115148	0.127177	0.152186	0.0678991	0.0105328	0.0813109	-0.0482671	-0.246176	0.102569	-0.024197	0.00798868	-0.0286922	-0.0132944	-0.0122884	0.00798015	4.53711	-1.44458	0.0873456	0.782373	0.133042	0.0694858
PRJNA1169958	SAMN35624416	SRR30903315	JC1349	AS178	Cololejeunea surinamensis	Brazil, Amazonas, Biological Dynamic Forest Fragment Project (BDFFP)	Dimona	dimcont	Continuous forest	Large	-60.1308	-2.33139	49866	8172	74	71	12	0.0704081	-0.00574387	0.00900137	0.0522787	0.000242558	0.0184131	-0.0186441	-0.0119907	-0.158625	0.103501	-0.0161632	-0.0595405	0.0393352	-0.0132358	-0.0680748	-0.0189617	6.63474	-3.2417	-1.14119	0.782373	0.133042	0.0694858
PRJNA1169959	SAMN44102188	SRR30911041	JC1365	AS243	Cololejeunea surinamensis	Brazil, Amazonas, Biological Dynamic Forest Fragment Project (BDFFP)	Colosso	col10	10 ha	Small	-59.8711	-2.40417	24736	5777	49	49	2	0.0370889	0.00286768	-0.00210905	-0.0115555	-0.0354788	0.014489	-0.0697768	0.00519227	-0.20662	0.107051	6.02147e-05	-0.0630129	0.00265183	-0.0264449	0.0273741	-0.047319
PRJNA1169960	SAMN35624445	SRR30903314	JC1369	AS247	Cololejeunea surinamensis	Brazil, Amazonas, Biological Dynamic Forest Fragment Project (BDFFP)	Colosso	col10	10 ha	Small	-59.8711	-2.40417	67986	20931	155	134	20	0.185479	-0.0823611	0.0878661	0.000815726	0.0110893	-0.0333448	-0.00050126	0.0832318	-0.169467	0.0428834	0.0978909	0.0898961	0.155742	-0.0802415	0.0553283	-0.0118059	-0.828903	-1.53322	0.176265	-0.918468	-0.829593	0.176721
PRJNA1169961	SAMN35624446	SRR30903313	JC1371	AS248	Cololejeunea surinamensis	Brazil, Amazonas, Biological Dynamic Forest Fragment Project (BDFFP)	Colosso	col10	10 ha	Small	-59.8711	-2.40417	39594	3778	31	31	7	0.0872741	-0.0272244	0.0226333	-0.0051948	0.00765396	0.0406029	-0.0470452	-0.121217	-0.255308	0.158083	0.0118901	-0.0399719	-0.0192915	-0.0445123	0.00185492	0.00631334	-0.151788	-0.299361	0.223511	-0.918468	-0.829593	0.176721
PRJNA1169962	SAMN44102189	SRR30911040	JC1383	AS251	Cololejeunea surinamensis	Brazil, Amazonas, Biological Dynamic Forest Fragment Project (BDFFP)	Colosso	col10	10 ha	Small	-59.8711	-2.40417	79530	9159	86	81	15	0.178968	-0.0833636	0.0889102	0.00509117	0.00204983	-0.0302944	-0.0324254	0.0649952	-0.215448	0.128263	-0.00247511	-0.0483194	-0.00120856	-0.0306458	0.0299651	-0.00236099
PRJNA1169963	SAMN35624452	SRR30903312	JC1384	AS257	Cololejeunea surinamensis	Brazil, Amazonas, Biological Dynamic Forest Fragment Project (BDFFP)	Colosso	col10	10 ha	Small	-59.8711	-2.40417	28985	134
PRJNA1169964	SAMN35624451	SRR30903311	JC1385	AS256	Cololejeunea surinamensis	Brazil, Amazonas, Biological Dynamic Forest Fragment Project (BDFFP)	Colosso	col10	10 ha	Small	-59.8711	-2.40417	121	20
PRJNA1169965	SAMN35624450	SRR30903310	JC1386	AS255	Cololejeunea surinamensis	Brazil, Amazonas, Biological Dynamic Forest Fragment Project (BDFFP)	Colosso	col10	10 ha	Small	-59.8711	-2.40417	57234	11444	115	108	19	0.198166	-0.100482	0.102572	0.0062537	0.019216	-0.0184228	-0.010568	-0.00418348	-0.228001	0.100086	0.0177156	-0.0183331	-0.0394137	-0.0435037	0.023731	-0.0221443	0.192913	0.140824	0.777452	-0.918468	-0.829593	0.176721
PRJNA1169966	SAMN35624449	SRR30903309	JC1388	AS253	Cololejeunea surinamensis	Brazil, Amazonas, Biological Dynamic Forest Fragment Project (BDFFP)	Colosso	col10	10 ha	Small	-59.8711	-2.40417	54662	11134	78	77	23	0.233004	-0.119991	0.121632	0.00339185	0.0182791	-0.0412094	-0.00833087	0.181225	-0.216851	0.0505024	0.0227719	-0.0321641	-0.0289029	-0.0229928	0.0101204	-0.00120835	0.476734	0.75582	-0.277148	-0.918468	-0.829593	0.176721
PRJNA1169967	SAMN44102190	SRR30911039	JC1397	AS275	Cololejeunea surinamensis	Brazil, Amazonas, Biological Dynamic Forest Fragment Project (BDFFP)	Colosso	col1	1 ha	Small	-59.8758	-2.40611	59111	12894	79	76	18	0.235544	-0.153149	0.11079	-0.00930903	0.127397	-0.0438998	0.00934752	-0.246053	-0.0635314	0.0443684	0.0494649	-0.151692	0.0786614	0.0603239	0.0699089	0.0303384
PRJNA1169968	SAMN35624458	SRR30903307	JC1398	AS274	Cololejeunea surinamensis	Brazil, Amazonas, Biological Dynamic Forest Fragment Project (BDFFP)	Colosso	col1	1 ha	Small	-59.8758	-2.40611	75813	13216	114	103	32	0.321336	-0.171563	0.179753	0.0212235	0.0333971	-0.0438438	0.0230963	0.0410393	-0.255025	0.136354	-0.0095415	-0.0105765	-0.0395826	-0.0428163	0.0235974	-0.0168839	0.750253	0.982215	-0.551103	-0.598524	-0.294118	-0.0962866
PRJNA1169969	SAMN35624457	SRR30903306	JC1399	AS273	Cololejeunea surinamensis	Brazil, Amazonas, Biological Dynamic Forest Fragment Project (BDFFP)	Colosso	col1	1 ha	Small	-59.8758	-2.40611	91244	6543	43	43	7	0.10246	-0.0335972	0.0296064	-0.0123692	-0.00852282	-0.0136037	-0.0384165	-0.0917868	-0.247259	0.148427	-0.003242	-0.027438	-0.0291248	-0.0499327	0.0211554	-0.02281
PRJNA1169970	SAMN44102191	SRR30911083	JC1400	AS272	Cololejeunea surinamensis	Brazil, Amazonas, Biological Dynamic Forest Fragment Project (BDFFP)	Colosso	col1	1 ha	Small	-59.8758	-2.40611	74407	6221	51	51	9	0.207491	-0.112433	0.107722	-0.00288364	0.0171211	0.00999908	-0.00219751	-0.144609	-0.175129	0.101369	0.00855009	-0.0705809	0.0163687	-0.00588748	0.0514027	-0.0200256	-0.178412	0.631161	0.140356	-0.598524	-0.294118	-0.0962866
PRJNA1169971	SAMN44102192	SRR30911082	JC1402	AS270	Cololejeunea surinamensis	Brazil, Amazonas, Biological Dynamic Forest Fragment Project (BDFFP)	Colosso	col1	1 ha	Small	-59.8758	-2.40611	60041	10010	75	70	21	0.187404	-0.0864507	0.0964187	0.00556116	-0.00176189	-0.0348149	-0.0322566	0.13159	-0.20401	0.0817384	-0.0011991	-0.0495052	0.00625603	0.000507584	0.00914446	-0.0452023
PRJNA1169972	SAMN44102193	SRR30911081	JC1415	AS155	Cololejeunea surinamensis	Brazil, Amazonas, Biological Dynamic Forest Fragment Project (BDFFP)	Dimona	dim100	100 ha	Large	-60.095	-2.34194	47040	11559	97	90	16	0.163254	-0.0692086	0.0697154	-0.0136898	0.00605533	-0.0267747	-0.00271909	0.204412	-0.256386	0.145959	0.000576609	-0.022665	-0.0336529	-0.0465744	0.0112821	-0.00673503
PRJNA1169973	SAMN35624454	SRR30903305	JC1417	AS268	Cololejeunea surinamensis	Brazil, Amazonas, Biological Dynamic Forest Fragment Project (BDFFP)	Colosso	col1	1 ha	Small	-59.8758	-2.40611	36819	8133	40	40	5	0.0976765	-0.0272704	0.0294393	-0.0132665	-0.0319673	-0.00342155	-0.0265748	0.18026	-0.180184	0.0640896	-0.00942026	-0.0509687	0.00418117	0.00511701	0.0270833	-0.0209646	-0.181876	1.10595	-1.06236	-0.598524	-0.294118	-0.0962866
PRJNA1169974	SAMN35624453	SRR30903304	JC1419	AS267	Cololejeunea surinamensis	Brazil, Amazonas, Biological Dynamic Forest Fragment Project (BDFFP)	Colosso	col1	1 ha	Small	-59.8758	-2.40611	36046	7151	48	46	14	0.198823	-0.101853	0.105406	0.0107849	0.00561886	-0.0400445	-0.0408391	-0.106045	-0.244944	0.129017	-0.0118985	-0.0165773	-0.0323397	-0.0412783	0.0196676	-0.0308369	-0.237115	0.653632	-1.25473	-0.598524	-0.294118	-0.0962866
PRJNA1169975	SAMN44102194	SRR30911080	JC1420	AS266	Cololejeunea surinamensis	Brazil, Amazonas, Biological Dynamic Forest Fragment Project (BDFFP)	Colosso	col1	1 ha	Small	-59.8758	-2.40611	51804	12702	95	90	34	0.246415	-0.102044	0.130863	0.280001	0.115762	-0.0233121	0.0654744	0.00287889	-0.153373	0.0661642	-0.00168852	-0.0602162	0.0415312	0.0368705	-0.00221922	-0.0502821
PRJNA1169976	SAMN35624459	SRR30903303	JC1421	AS276	Cololejeunea surinamensis	Brazil, Amazonas, Biological Dynamic Forest Fragment Project (BDFFP)	Colosso	col1	1 ha	Small	-59.8758	-2.40611	62036	12099	58	57	18	0.193725	-0.0973417	0.0985392	0.0154202	0.037266	0.00318292	-0.0169978	-0.230632	-0.155268	0.11719	0.00920697	-0.0730121	0.0308288	0.00649563	0.0537502	-0.0358988	0.00125343	-0.0521819	-0.015375	-0.598524	-0.294118	-0.0962866
PRJNA1169977	SAMN35624455	SRR30903302	JC1418	AS269	Cololejeunea surinamensis	Brazil, Amazonas, Biological Dynamic Forest Fragment Project (BDFFP)	Colosso	col1	1 ha	Small	-59.8758	-2.40611	111640	42665	161	108	1	0.20544	-0.100135	0.106536	0.015362	0.0177636	-0.0253697	-0.0133948	-0.217978	-0.187326	-0.0367804	-0.136853	0.0961779	-0.0234092	0.0455184	-0.0673195	0.0422494	-0.656505	-0.151734	-0.635761	-0.598524	-0.294118	-0.0962866
PRJNA1169978	SAMN35624469	SRR30903301	JC1436	AS305	Cololejeunea surinamensis	Brazil, Amazonas, Biological Dynamic Forest Fragment Project (BDFFP)	Florestal	flor	Continuous forest	Large	-59.8433	-2.41722	69694	8821	64	60	17	0.281688	-0.163755	0.156584	-0.00295526	0.0337673	-0.0462338	-0.000579046	0.134052	-0.249304	0.141874	0.018875	0.0332396	0.020701	-0.0791652	0.0452846	-0.0281505	0.025915	-0.275449	-0.27389	0.782373	0.133042	0.0694858
PRJNA1169979	SAMN35624468	SRR30903300	JC1437	AS304	Cololejeunea surinamensis	Brazil, Amazonas, Biological Dynamic Forest Fragment Project (BDFFP)	Florestal	flor	Continuous forest	Large	-59.8433	-2.41722	48261	9818	76	72	20	0.130566	-0.111046	-0.0280654	-0.118457	0.26689	-0.0821157	0.0621858	0.0661937	-0.193829	0.0940884	0.0399768	-0.0466468	-0.0153041	-0.0207055	0.0231603	-0.0271252	0.672556	2.87328	2.1865	0.782373	0.133042	0.0694858
PRJNA1169980	SAMN44102195	SRR30911079	JC1440	AS301	Cololejeunea surinamensis	Brazil, Amazonas, Biological Dynamic Forest Fragment Project (BDFFP)	Florestal	flor	Continuous forest	Large	-59.8433	-2.41722	64068	7840	56	56	9	0.075891	-0.0253262	0.0273395	0.00177383	-0.0349143	-0.0145059	-0.0836319	0.0617337	-0.236803	0.015767	0.0419144	-0.125466	0.00748698	-0.0483019	0.0145139	0.0465549
PRJNA1169981	SAMN35624461	SRR30903299	JC1443	AS293	Cololejeunea surinamensis	Brazil, Amazonas, Biological Dynamic Forest Fragment Project (BDFFP)	Florestal	flor	Continuous forest	Large	-59.8433	-2.41722	68712	4066	35	35	5	0.180595	-0.0876299	0.0786823	0.0180089	-0.0490745	-0.131247	-0.0211233	-0.0172457	-0.248118	0.114171	-0.00264941	-0.0170303	-0.0369773	-0.0321892	0.0209097	-0.00690477	1.02896	1.18785	1.54465	0.782373	0.133042	0.0694858
PRJNA1169982	SAMN44102196	SRR30911078	JC1444	AS294	Cololejeunea surinamensis	Brazil, Amazonas, Biological Dynamic Forest Fragment Project (BDFFP)	Florestal	flor	Continuous forest	Large	-59.8433	-2.41722	61525	5996	48	48	6	0.042184	0.0634006	-0.0789253	-0.134537	-0.132359	0.29488	0.426397	-0.0794897	-0.246276	0.110854	0.0041497	-0.0296677	-0.0296016	-0.0331288	0.0148796	-0.00182842
PRJNA1169983	SAMN44102197	SRR30911077	JC1445	AS296	Cololejeunea surinamensis	Brazil, Amazonas, Biological Dynamic Forest Fragment Project (BDFFP)	Florestal	flor	Continuous forest	Large	-59.8433	-2.41722	58461	16150	55	52	8	0.0841007	-0.0202171	0.0166596	-0.0158302	-0.0177021	-0.0239361	-0.0343672	0.0683044	0.288749	-0.0397422	0.199814	0.122839	-0.299049	-0.116312	-0.0101728	-0.0796279
PRJNA1169984	SAMN35624464	SRR30903298	JC1447	AS298	Cololejeunea surinamensis	Brazil, Amazonas, Biological Dynamic Forest Fragment Project (BDFFP)	Florestal	flor	Continuous forest	Large	-59.8433	-2.41722	59131	8138	52	52	2	0.115887	-0.0449947	0.0290351	-0.0367433	-0.0113858	0.0406418	0.0203768	0.20284	-0.169871	0.0642027	0.030273	-0.0690846	0.00244869	0.00312932	0.0499938	0.0258675	-0.210844	1.92727	1.53667	0.782373	0.133042	0.0694858
PRJNA1169985	SAMN35624465	SRR30903296	JC1448	AS299	Cololejeunea surinamensis	Brazil, Amazonas, Biological Dynamic Forest Fragment Project (BDFFP)	Florestal	flor	Continuous forest	Large	-59.8433	-2.41722	84933	8277	62	60	11	0.0258544	0.0220854	-0.0194842	-0.0125301	-0.0301718	0.0307006	-0.0482681	-0.0936597	-0.100935	0.0602549	0.063845	-0.0795216	0.0491122	0.0552868	0.0139043	-0.0892934	2.13838	0.766085	2.87167	0.782373	0.133042	0.0694858
PRJNA1169986	SAMN35624466	SRR30903295	JC1449	AS300	Cololejeunea surinamensis	Brazil, Amazonas, Biological Dynamic Forest Fragment Project (BDFFP)	Florestal	flor	Continuous forest	Large	-59.8433	-2.41722	31234	2644	29	29	2	-0.0278638	0.0635339	-0.0775229	-0.00475989	-0.00305664	0.0211243	-0.0460961	-0.0392949	-0.148904	0.0890965	-3.89672e-05	-0.0687924	0.0222712	0.0154346	0.0736253	0.0274759	0.770603	-0.579557	0.470356	0.782373	0.133042	0.0694858
PRJNA1169988	SAMN44102198	SRR30911076	Ascsneg12mai21	Control negative	Cololejeunea surinamensis	Brazil, Amazonas, Biological Dynamic Forest Fragment Project (BDFFP)							72241	9277
PRJNA1169989	SAMN44102199	SRR30911075	Ascsneg12mai21-2	Control negative	Cololejeunea surinamensis	Brazil, Amazonas, Biological Dynamic Forest Fragment Project (BDFFP)							41	0
PRJNA1169990	SAMN44102200	SRR30911074	Ascsneg27mai21	Control negative	Cololejeunea surinamensis	Brazil, Amazonas, Biological Dynamic Forest Fragment Project (BDFFP)							33074	8811
PRJNA1169991	SAMN44102201	SRR30911072	JC1115	AS059	Radula flaccida	Brazil, Amazonas, Biological Dynamic Forest Fragment Project (BDFFP)	km 41	km41	Continuous forest	Large	-59.7432	-2.41858	22774	839	12	12		-0.0151334	0.0489018	-0.0501655	-0.0127603	-0.0465578	0.00370796	-0.0473554	-0.008347	-0.211749	0.0430631	-0.0956267	0.0622284	-0.020747	0.00766862	-0.0430045	0.0399828
PRJNA1169992	SAMN44102202	SRR30911071	JC1116	AS067	Radula flaccida	Brazil, Amazonas, Biological Dynamic Forest Fragment Project (BDFFP)	km 41	km41	Continuous forest	Large	-59.7432	-2.41858	52459	2585	23	23	1	-0.0499885	0.111601	-0.0829468	0.543667	0.119329	0.0558453	0.106552	0.0376985	-0.207846	0.0228709	-0.136472	0.108277	-0.0393683	0.0287704	-0.0450502	0.0126928
PRJNA1169993	SAMN44102203	SRR30911070	JC1120	AS064	Radula flaccida	Brazil, Amazonas, Biological Dynamic Forest Fragment Project (BDFFP)	km 41	km41	Continuous forest	Large	-59.7432	-2.41858	68101	3507	36	36		-0.0253375	0.0923549	-0.0867223	-0.0308111	-0.113815	-0.052039	-0.117294	-0.0433935	-0.231682	0.12302	-0.0293517	0.00259393	-0.0211537	-0.0325962	-0.00933757	0.0248691
PRJNA1169994	SAMN44102204	SRR30911069	JC1121	AS066	Radula flaccida	Brazil, Amazonas, Biological Dynamic Forest Fragment Project (BDFFP)	km 41	km41	Continuous forest	Large	-59.7432	-2.41858	93	0
PRJNA1169995	SAMN44102205	SRR30911068	JC1123	AS087	Radula flaccida	Brazil, Amazonas, Biological Dynamic Forest Fragment Project (BDFFP)	km 37	km37	Continuous forest	Large	-59.8094	-2.42778	107364	1851	15	15		-0.0227544	0.0701395	-0.0686167	-0.0279573	-0.0619614	0.0360652	-0.121074	-0.0341423	0.22167	-0.0088662	0.228946	0.247563	0.127233	-0.16449	-0.0472858	0.0407711
PRJNA1169996	SAMN44102206	SRR30911067	JC1124	AS088	Radula flaccida	Brazil, Amazonas, Biological Dynamic Forest Fragment Project (BDFFP)	km 37	km37	Continuous forest	Large	-59.8094	-2.42778	89728	560
PRJNA1169997	SAMN44102207	SRR30911066	JC1125	AS068	Radula flaccida	Brazil, Amazonas, Biological Dynamic Forest Fragment Project (BDFFP)	km 41	km41	Continuous forest	Large	-59.7432	-2.41858	87238	4943	44	44	8	-0.142983	0.158118	0.183394	-0.00343439	0.0480308	-0.024817	0.0134904	0.00527519	-0.15924	-0.13188	-0.144507	0.0597635	-0.0353817	0.0302406	-0.034845	-0.00610955
PRJNA1169998	SAMN35623667	SRR30903294	JC1152	AS090	Radula flaccida	Brazil, Amazonas, Biological Dynamic Forest Fragment Project (BDFFP)	km 41	km41	Continuous forest	Large	-59.7432	-2.41858	185569	3910	30	30		-0.00491419	0.102783	-0.125147	0.00444741	-0.234077	-0.411764	0.13374	-0.0299555	-0.00728909	0.0555145	0.0323633	-0.130287	0.108175	0.130851	0.00793326	-0.0017346	0.324641	0.327674	0.191991	-0.246615	0.270399	0.145862
PRJNA1169999	SAMN35623665	SRR30903293	JC1153	AS086	Radula flaccida	Brazil, Amazonas, Biological Dynamic Forest Fragment Project (BDFFP)	km 37	km37	Continuous forest	Large	-59.8094	-2.42778	160	0																				-0.349828	-0.230419	0.57616	-0.246615	0.270399	0.145862
PRJNA1170000	SAMN44102208	SRR30911065	JC1154	AS085	Radula flaccida	Brazil, Amazonas, Biological Dynamic Forest Fragment Project (BDFFP)	km 37	km37	Continuous forest	Large	-59.8094	-2.42778	87397	9844	75	75	1	-0.0369734	0.124468	-0.0994562	0.513128	0.0786755	-0.0413613	0.131445	0.0176973	-0.201751	0.00188533	-0.119094	0.0812931	-0.0286232	0.0295057	-0.061586	0.0326644
PRJNA1170001	SAMN35623664	SRR30903292	JC1156	AS084	Radula flaccida	Brazil, Amazonas, Biological Dynamic Forest Fragment Project (BDFFP)	km 37	km37	Continuous forest	Large	-59.8094	-2.42778	68307	6905	60	60		-0.00615853	0.113794	-0.14621	-0.00845735	-0.266096	-0.389093	0.153503	-0.0269945	-0.104398	0.000822376	0.0336128	-0.0507053	0.0751119	0.0711939	-0.0625724	-0.0237301	-0.421727	0.271579	0.32138	-0.246615	0.270399	0.145862
PRJNA1170002	SAMN35623766	SRR30903291	JC1182	AS317	Radula flaccida	Brazil, Amazonas, Biological Dynamic Forest Fragment Project (BDFFP)	Cabo Frio	Cabofrio	Continuous forest	Large	-59.9081	-2.39778	39744	11878	91	87	16	-0.285279	0.219479	0.443185	-0.0427201	0.08051	-0.0530419	0.063212	0.00599474	-0.172548	-0.121437	-0.18529	0.0894609	-0.0678531	0.00620461	-0.0149624	-0.0322776	-0.615863	-0.066209	-0.129927	-0.343888	-0.019474	0.523286
PRJNA1170003	SAMN44102209	SRR30911064	JC1183	AS319	Radula flaccida	Brazil, Amazonas, Biological Dynamic Forest Fragment Project (BDFFP)	Cabo Frio	Cabofrio	Continuous forest	Large	-59.9081	-2.39778	81746	9433	81	76	1	-0.0379252	0.0821336	-0.0134534	0.189625	0.0380846	0.0359666	0.00121813	0.0135363	-0.115295	-0.0714756	-0.114214	0.0705742	-0.00866787	0.0812508	-0.04303	0.0373058
PRJNA1170004	SAMN44102210	SRR30911063	JC1184	AS318	Radula flaccida	Brazil, Amazonas, Biological Dynamic Forest Fragment Project (BDFFP)	Cabo Frio	Cabofrio	Continuous forest	Large	-59.9081	-2.39778	74653	2805	27	27	4	-0.157572	-0.127422	-0.0297788	0.173624	-0.0510379	0.0234992	0.0164778	0.00904462	-0.0505428	-0.0540901	-0.130034	0.0181633	0.0522168	0.12574	-0.0266877	-0.0216585
PRJNA1170005	SAMN35623765	SRR30903290	JC1185	AS316	Radula flaccida	Brazil, Amazonas, Biological Dynamic Forest Fragment Project (BDFFP)	Cabo Frio	Cabofrio	Continuous forest	Large	-59.9081	-2.39778	39022	4466	43	43	17	-0.369613	-0.39461	0.0434802	0.0462602	-0.134661	0.0217228	0.00249863	-0.00347637	-0.132894	-0.129253	-0.158256	0.0790925	-0.0598509	0.00997187	0.00251844	-0.0240796	0.340884	-0.151344	0.654776	-0.343888	-0.019474	0.523286
PRJNA1170006	SAMN35623764	SRR30903289	JC1186	AS315	Radula flaccida	Brazil, Amazonas, Biological Dynamic Forest Fragment Project (BDFFP)	Cabo Frio	Cabofrio	Continuous forest	Large	-59.9081	-2.39778	37321	3901	30	30		-0.018023	0.044052	-0.0467125	-0.00204742	-0.0283737	0.0300695	-0.0590714	-0.00947715	0.380213	0.0301802	-0.0345799	0.0624935	-0.0942051	0.047256	0.0715555	0.0789627	-0.360243	0.0469837	-0.160309	-0.343888	-0.019474	0.523286
PRJNA1170007	SAMN35623761	SRR30903288	JC1189	AS312	Radula flaccida	Brazil, Amazonas, Biological Dynamic Forest Fragment Project (BDFFP)	Cabo Frio	Cabofrio	Continuous forest	Large	-59.9081	-2.39778	83495	12256	122	106	12	-0.182662	0.230698	0.328343	-0.072681	0.0294982	-0.0566124	0.0377106	0.0111566	-0.0356339	-0.18574	-0.0580672	0.0790118	-0.0288038	0.0505451	-0.00934525	0.00877297	-0.0994269	0.0262443	-0.0160575	-0.343888	-0.019474	0.523286
PRJNA1170008	SAMN35623760	SRR30903287	JC1190	AS311	Radula flaccida	Brazil, Amazonas, Biological Dynamic Forest Fragment Project (BDFFP)	Cabo Frio	Cabofrio	Continuous forest	Large	-59.9081	-2.39778	127102	4770	34	34		-0.0593493	0.0186895	-0.158429	-0.121936	0.271733	-0.0611214	0.0118633	0.0150283	0.0556123	-0.294379	-0.0778261	-0.134264	0.0507449	-0.0993064	-0.101546	0.0146182	-1.76193	-0.995019	1.32565	-0.343888	-0.019474	0.523286
PRJNA1170009	SAMN35623759	SRR30903285	JC1191	AS310	Radula flaccida	Brazil, Amazonas, Biological Dynamic Forest Fragment Project (BDFFP)	Cabo Frio	Cabofrio	Continuous forest	Large	-59.9081	-2.39778	32593	3531	25	23		-0.00869209	0.0708911	-0.0714749	-0.028549	-0.0805612	0.101935	-0.180097	0.0960884	0.491691	0.151426	-0.0751098	0.0421861	-0.132801	-0.0723671	0.222703	0.129051	-0.0408851	-0.138132	-0.129227	-0.343888	-0.019474	0.523286
PRJNA1170010	SAMN44102211	SRR30911061	JC1194	AS115	Radula flaccida	Brazil, Amazonas, Biological Dynamic Forest Fragment Project (BDFFP)	Dimona	dim1	1 ha	Small	-60.1008	-2.33694	45706	8256	61	54	14	-0.254814	0.286428	0.493145	-0.0698289	0.0620248	-0.0550664	0.0484036	0.00150457	-0.176935	-0.0772507	-0.191997	0.115969	-0.0872053	0.00159805	0.000414505	-0.0465698
PRJNA1170011	SAMN44102212	SRR30911060	JC1195	AS116	Radula flaccida	Brazil, Amazonas, Biological Dynamic Forest Fragment Project (BDFFP)	Dimona	dim1	1 ha	Small	-60.1008	-2.33694	31114	356
PRJNA1170012	SAMN35623674	SRR30903284	JC1196	AS112	Radula flaccida	Brazil, Amazonas, Biological Dynamic Forest Fragment Project (BDFFP)	Dimona	dim1	1 ha	Small	-60.1008	-2.33694	22228	245
PRJNA1170013	SAMN35623673	SRR30903283	JC1198	AS111	Radula flaccida	Brazil, Amazonas, Biological Dynamic Forest Fragment Project (BDFFP)	Dimona	dim1	1 ha	Small	-60.1008	-2.33694	27685	2594	19	19		-0.0194844	0.0376936	-0.0545846	-0.01463	0.00165194	0.018615	-0.053559	-0.0317191	0.263732	-0.0393725	-0.00682563	-0.00184106	0.0152649	0.141596	0.0231744	0.122394	-1.00503	1.42075	-3.30574	-0.586266	0.956273	-2.3573
PRJNA1170014	SAMN35623671	SRR30903282	JC1201	AS109	Radula flaccida	Brazil, Amazonas, Biological Dynamic Forest Fragment Project (BDFFP)	Dimona	dim1	1 ha	Small	-60.1008	-2.33694	44239	3371	32	32		-0.0733529	0.0252556	-0.16298	-0.109368	0.338517	-0.0754043	0.0415437	0.0165655	0.0732434	-0.432486	-0.105824	-0.221856	0.016002	-0.252151	0.0673065	-0.0845455	-0.413752	0.238946	-2.04411	-0.586266	0.956273	-2.3573
PRJNA1170015	SAMN35623678	SRR30903281	JC1203	AS121	Radula flaccida	Brazil, Amazonas, Biological Dynamic Forest Fragment Project (BDFFP)	Dimona	dim1	1 ha	Small	-60.1008	-2.33694	48629	6246	40	40		-0.0455127	0.0218046	-0.125391	-0.0788413	0.21385	-0.0406202	0.011106	0.0134633	-0.115105	-0.12091	0.0365016	-0.0283624	-0.0139369	0.0196859	-0.0306995	0.0434804	0.0561652	0.701616	-3.63727	-0.586266	0.956273	-2.3573
PRJNA1170016	SAMN35623688	SRR30903280	JC1214	AS131	Radula flaccida	Brazil, Amazonas, Biological Dynamic Forest Fragment Project (BDFFP)	Dimona	dim10	10 ha	Small	-60.1128	-2.33611	60149	3386	31	31	11	-0.184135	0.25404	0.352269	0.0106854	0.0593781	-0.0203706	0.0501883	0.00239028	-0.0461984	-0.0595988	-0.0123971	0.255701	0.184143	-0.039557	0.0367911	0.000555029	-1.83594	2.76247	-1.01383	-0.474058	0.121658	-0.291688
PRJNA1170017	SAMN35623687	SRR30903279	JC1215	AS130	Radula flaccida	Brazil, Amazonas, Biological Dynamic Forest Fragment Project (BDFFP)	Dimona	dim10	10 ha	Small	-60.1128	-2.33611	71400	10427	78	72		-0.0207562	0.060907	-0.0496287	-0.0220747	-0.0381766	0.0461675	-0.0935569	0.0262393	0.473599	0.0701421	-0.0170966	-0.0337809	-0.0143985	0.0650922	0.0510846	-0.106612	-0.869856	0.159528	-0.507071	-0.474058	0.121658	-0.291688
PRJNA1170018	SAMN35623682	SRR30903278	JC1217	AS125	Radula flaccida	Brazil, Amazonas, Biological Dynamic Forest Fragment Project (BDFFP)	Dimona	dim10	10 ha	Small	-60.1128	-2.33611	74337	16810	46	43	18	-0.39586	-0.441878	0.0480287	0.0410908	-0.142991	0.0170743	0.00859646	-0.00301564	-0.178369	-0.0724463	-0.194446	0.120151	-0.0927333	-0.000493893	-0.000329978	-0.0476994	-0.184533	-0.109395	-0.263071	-0.474058	0.121658	-0.291688
PRJNA1170019	SAMN35623681	SRR30903277	JC1218	AS124	Radula flaccida	Brazil, Amazonas, Biological Dynamic Forest Fragment Project (BDFFP)	Dimona	dim10	10 ha	Small	-60.1128	-2.33611	104008	36304	218	170	31	-0.370034	-0.27994	-0.0144981	-0.0862885	0.213143	-0.0858131	0.100519	0.0307558	-0.0792161	-0.355864	-0.163086	-0.0640052	-0.042644	-0.101678	-0.0107066	0.0386758	-0.12442	-0.183199	0.134037	-0.474058	0.121658	-0.291688
PRJNA1170020	SAMN35623680	SRR30903276	JC1219	AS123	Radula flaccida	Brazil, Amazonas, Biological Dynamic Forest Fragment Project (BDFFP)	Dimona	dim10	10 ha	Small	-60.1128	-2.33611	144	0																				-0.589944	-1.35788	-0.509795	-0.474058	0.121658	-0.291688
PRJNA1170021	SAMN35623683	SRR30903274	JC1221	AS126	Radula flaccida	Brazil, Amazonas, Biological Dynamic Forest Fragment Project (BDFFP)	Dimona	dim10	10 ha	Small	-60.1128	-2.33611	69144	2278	28	28		-0.00421825	0.0892738	-0.0866559	-0.0952044	-0.14338	0.187393	0.267585	-0.0732445	0.12526	-0.0729553	0.0938318	0.0815641	-0.0300086	0.136174	-0.100291	-0.00608839	-0.672189	0.18718	-1.44215	-0.474058	0.121658	-0.291688
PRJNA1170022	SAMN35623685	SRR30903273	JC1222	AS128	Radula flaccida	Brazil, Amazonas, Biological Dynamic Forest Fragment Project (BDFFP)	Dimona	dim10	10 ha	Small	-60.1128	-2.33611	79855	42200	26	26		-0.0220154	0.0649221	-0.0476797	-0.0189917	-0.0369918	0.06303	-0.0142661	-0.0229505	0.263628	-0.0488795	0.0212404	0.0848632	-0.0801172	0.111535	-0.017576	0.114132	0.062012	-0.23125	-0.069466	-0.474058	0.121658	-0.291688
PRJNA1170023	SAMN35623684	SRR30903272	JC1223	AS127	Radula flaccida	Brazil, Amazonas, Biological Dynamic Forest Fragment Project (BDFFP)	Dimona	dim10	10 ha	Small	-60.1128	-2.33611	84204	3598	39	39		-0.0639961	-0.00139587	-0.172679	-0.155381	0.312796	-0.0544572	0.0734461	-0.00695507	0.220334	-0.302991	0.0965859	-0.00365816	0.312355	-0.057569	0.074755	-0.205988	0.527941	-0.10274	1.12929	-0.474058	0.121658	-0.291688
PRJNA1170024	SAMN35623689	SRR30903271	JC1274	AS142	Radula flaccida	Brazil, Amazonas, Biological Dynamic Forest Fragment Project (BDFFP)	Dimona	dim100	100 ha	Large	-60.095	-2.34194	68575	7819	66	62	1	-0.0641529	0.117238	-0.0507631	0.480356	0.112508	0.0366419	0.10162	0.0409418	-0.0306078	-0.0437045	-0.10038	0.0295871	0.0618002	0.138812	-0.0612903	-0.0888845	-0.701012	0.861331	-0.176537	-0.0704971	-0.0794295	0.309217
PRJNA1170025	SAMN35623694	SRR30903270	JC1276	AS147	Radula flaccida	Brazil, Amazonas, Biological Dynamic Forest Fragment Project (BDFFP)	Dimona	dim100	100 ha	Large	-60.095	-2.34194	55451	2463	18	18		-0.0182898	0.0552017	-0.0563875	-0.012998	-0.0424949	0.0419198	-0.0910313	-0.0111283	0.463254	0.136798	-0.160116	-0.000370726	-0.0494776	-0.0214612	0.196757	0.0351817	-0.555815	0.254125	-0.526373	-0.0704971	-0.0794295	0.309217
PRJNA1170026	SAMN35623693	SRR30903269	JC1277	AS146	Radula flaccida	Brazil, Amazonas, Biological Dynamic Forest Fragment Project (BDFFP)	Dimona	dim100	100 ha	Large	-60.095	-2.34194	61012	26722	81	63	12	-0.236636	0.309217	0.487503	-0.0750713	0.0601271	-0.0502446	0.0382064	-0.000721605	-0.146455	-0.0829294	-0.190215	0.0848021	-0.0617182	0.00611045	0.0120423	-0.0372847	0.561185	0.610066	0.359005	-0.0704971	-0.0794295	0.309217
PRJNA1170027	SAMN35623695	SRR30903268	JC1280	AS148	Radula flaccida	Brazil, Amazonas, Biological Dynamic Forest Fragment Project (BDFFP)	Dimona	dim100	100 ha	Large	-60.095	-2.34194	20441	7576	64	63		-0.0170093	0.0549935	-0.0562994	-0.0146518	-0.0443596	0.0449097	-0.09105	5.3026e-06	0.519521	0.194288	-0.165696	-0.0275964	-0.0196204	-0.0493891	0.144768	-0.0598137	0.0309015	-0.234396	0.742482	-0.0704971	-0.0794295	0.309217
PRJNA1170028	SAMN35623696	SRR30903267	JC1281	AS150	Radula flaccida	Brazil, Amazonas, Biological Dynamic Forest Fragment Project (BDFFP)	Dimona	dim100	100 ha	Large	-60.095	-2.34194	40123	15138	81	76	1	-0.0489661	0.120325	-0.0754854	0.572254	0.128055	0.0583307	0.113125	0.0369932	-0.154942	-0.0292663	-0.0575499	0.212173	0.131443	-0.00671608	-0.00495237	-0.0193361	-0.306109	0.093632	-0.0777431	-0.0704971	-0.0794295	0.309217
PRJNA1170029	SAMN35623698	SRR30903266	JC1283	AS152	Radula flaccida	Brazil, Amazonas, Biological Dynamic Forest Fragment Project (BDFFP)	Dimona	dim100	100 ha	Large	-60.095	-2.34194	58783	1163	8	8		-0.0202822	0.0647432	-0.0666994	-0.0141157	-0.05749	0.0461455	-0.125458	-0.0232333	-0.166841	0.0382415	-0.0215322	0.0526203	-0.0412873	-0.00204963	0.0228103	-0.0180751	1.85382	-1.78178	1.27132	-0.0704971	-0.0794295	0.309217
PRJNA1170030	SAMN35623699	SRR30903265	JC1284	AS153	Radula flaccida	Brazil, Amazonas, Biological Dynamic Forest Fragment Project (BDFFP)	Dimona	dim100	100 ha	Large	-60.095	-2.34194	74846	1375	12	12		-0.0174466	0.0555624	-0.0559727	-0.0195008	-0.0562294	0.0277567	-0.0297007	-0.02192	0.216571	-0.0275459	0.198128	0.345184	0.147848	-0.250702	-0.0294034	0.102495	-0.0957231	-0.918001	1.21655	-0.0704971	-0.0794295	0.309217
PRJNA1170031	SAMN35623700	SRR30903396	JC1285	AS154	Radula flaccida	Brazil, Amazonas, Biological Dynamic Forest Fragment Project (BDFFP)	Dimona	dim100	100 ha	Large	-60.095	-2.34194	31491	254																				-0.192473	0.275611	-0.345512	-0.0704971	-0.0794295	0.309217
PRJNA1170032	SAMN35623729	SRR30903395	JC1310	AS216	Radula flaccida	Brazil, Amazonas, Biological Dynamic Forest Fragment Project (BDFFP)	Porto Alegre	pa10	10 ha	Small	-59.9575	-2.355	46227	2718	28	28	6	-0.139925	0.205572	0.257621	-0.0597031	0.0350397	-0.025163	0.0145714	-0.00281446	-0.144157	-0.174905	-0.165507	0.0457194	-0.0511588	0.00225919	-0.0191145	-0.0259646	-0.0519838	-0.123567	1.03391	-0.627924	0.336462	1.13671
PRJNA1170033	SAMN35623728	SRR30903394	JC1311	AS215	Radula flaccida	Brazil, Amazonas, Biological Dynamic Forest Fragment Project (BDFFP)	Porto Alegre	pa10	10 ha	Small	-59.9575	-2.355	67630	22469	129	109	18	-0.383914	-0.411392	0.0179641	0.0113102	-0.0561209	-0.00681851	0.0299098	0.00331695	-0.167268	-0.111468	-0.181225	0.0926007	-0.08551	-0.00102091	0.00324268	-0.0458235	-0.148266	0.870955	0.660329	-0.627924	0.336462	1.13671
PRJNA1170034	SAMN35623725	SRR30903393	JC1313	AS213	Radula flaccida	Brazil, Amazonas, Biological Dynamic Forest Fragment Project (BDFFP)	Porto Alegre	pa10	10 ha	Small	-59.9575	-2.355	67	0																				-0.152342	-0.0703951	0.117244	-0.627924	0.336462	1.13671
PRJNA1170035	SAMN35623723	SRR30903392	JC1316	AS211	Radula flaccida	Brazil, Amazonas, Biological Dynamic Forest Fragment Project (BDFFP)	Porto Alegre	pa10	10 ha	Small	-59.9575	-2.355	59744	1939	17	17		-0.0239757	0.0719829	-0.0704914	-0.0011779	-0.0545892	0.0477477	-0.128056	-0.0280369	0.00611505	0.0507758	-0.0758833	-0.0257814	0.105453	0.133655	-0.00219407	-0.0493555	0.436751	0.492339	0.722699	-0.627924	0.336462	1.13671
PRJNA1170036	SAMN35623722	SRR30903391	JC1317	AS210	Radula flaccida	Brazil, Amazonas, Biological Dynamic Forest Fragment Project (BDFFP)	Porto Alegre	pa10	10 ha	Small	-59.9575	-2.355	8471	2024	22	22		-0.0177631	0.0460531	-0.0495539	-0.0158383	-0.0231645	0.0257973	-0.0582843	-0.00647221	0.342688	-0.059595	0.0275469	0.0304333	-0.119295	0.050832	0.130664	-0.00637888	0.160628	-0.110074	0.673614	-0.627924	0.336462	1.13671
PRJNA1170037	SAMN35623721	SRR30903390	JC1319	AS208	Radula flaccida	Brazil, Amazonas, Biological Dynamic Forest Fragment Project (BDFFP)	Porto Alegre	pa10	10 ha	Small	-59.9575	-2.355	35137	6481	50	50	14	-0.284576	-0.308617	-0.00636469	0.0108215	-0.0710238	0.0117733	-0.000150325	-0.0086698	-0.17944	-0.0853871	-0.186744	0.118827	-0.0773299	-0.00617221	0.00291913	-0.0500207	-0.0465618	-0.190602	-0.0471946	-0.627924	0.336462	1.13671
PRJNA1170038	SAMN35623719	SRR30903389	JC1321	AS206	Radula flaccida	Brazil, Amazonas, Biological Dynamic Forest Fragment Project (BDFFP)	Porto Alegre	pa10	10 ha	Small	-59.9575	-2.355	60003	11747	60	58		-0.0179262	0.0493462	-0.0485598	-0.0160776	-0.031486	0.0273382	-0.06924	-0.00943235	0.530176	0.198702	-0.185051	-0.0576304	0.0157027	-0.113764	-0.0308304	0.0570483	-0.941154	0.172697	-1.38725	-0.627924	0.336462	1.13671
PRJNA1170039	SAMN35623711	SRR30903388	JC1325	AS188	Radula flaccida	Brazil, Amazonas, Biological Dynamic Forest Fragment Project (BDFFP)	Porto Alegre	pa1	1 ha	Small	-59.97	-2.37292	21590	5699	39	38		-0.0157472	0.0454159	-0.0445569	-0.0116636	-0.03288	0.0281304	-0.0615475	-0.00874009	0.440657	0.178899	-0.175794	-0.0129822	-0.00685475	-0.300416	-0.186735	0.00189363	3.04419	-4.78272	-0.902323	1.0813	-3.0009	-0.410424
PRJNA1170040	SAMN35623712	SRR30903387	JC1326	AS189	Radula flaccida	Brazil, Amazonas, Biological Dynamic Forest Fragment Project (BDFFP)	Porto Alegre	pa1	1 ha	Small	-59.97	-2.37292	26588	5419	56	54		-0.0935717	-0.0150755	-0.192481	-0.173807	0.380468	-0.111173	0.0662611	0.0102449	0.175166	-0.347494	-0.0766575	-0.291287	0.112376	-0.119294	0.182905	0.00925658	0.899689	-0.39284	-0.0970749	1.0813	-3.0009	-0.410424
PRJNA1170041	SAMN35623713	SRR30903385	JC1327	AS190	Radula flaccida	Brazil, Amazonas, Biological Dynamic Forest Fragment Project (BDFFP)	Porto Alegre	pa1	1 ha	Small	-59.97	-2.37292	48620	6149	42	42		-0.0274531	0.0392647	-0.0483848	-0.0187832	-0.0293369	0.0306948	-0.0664661	-0.00752283	0.380141	0.0214543	-0.0130741	-0.00175249	0.0095453	0.10827	-0.044546	-0.0805994	-0.983326	-1.1986	-0.253164	1.0813	-3.0009	-0.410424
PRJNA1170042	SAMN35623715	SRR30903384	JC1329	AS192	Radula flaccida	Brazil, Amazonas, Biological Dynamic Forest Fragment Project (BDFFP)	Porto Alegre	pa1	1 ha	Small	-59.97	-2.37292	16692	711	12	12		-0.0206894	0.0565595	-0.036871	-0.0186696	-0.0315539	0.0270403	-0.04978	-0.00577099	0.394107	0.00773241	-0.089799	-0.0651641	0.0279175	0.110667	0.02166	-0.0289963	1.37801	-3.5839	-0.548377	1.0813	-3.0009	-0.410424
PRJNA1170043	SAMN35623716	SRR30903383	JC1330	AS193	Radula flaccida	Brazil, Amazonas, Biological Dynamic Forest Fragment Project (BDFFP)	Porto Alegre	pa1	1 ha	Small	-59.97	-2.37292	36104	15778	93	91		-0.0277619	0.0732466	-0.069648	-0.0336046	-0.0574825	0.00913466	-0.123826	-0.031299	0.403431	0.0832228	-0.0394865	-0.0430921	-0.0311784	0.0247428	0.0809778	0.094928	-0.0360904	-0.00547864	0.0865621	1.0813	-3.0009	-0.410424
PRJNA1170044	SAMN35623717	SRR30903382	JC1331	AS194	Radula flaccida	Brazil, Amazonas, Biological Dynamic Forest Fragment Project (BDFFP)	Porto Alegre	pa1	1 ha	Small	-59.97	-2.37292	21082	0																				2.22581	-5.48323	-0.421825	1.0813	-3.0009	-0.410424
PRJNA1170045	SAMN35623701	SRR30903381	JC1350	AS168	Radula flaccida	Brazil, Amazonas, Biological Dynamic Forest Fragment Project (BDFFP)	Dimona	dimcont	Continuous forest	Large	-60.1308	-2.33139	43642	3365	24	24	1	-0.0316547	0.049258	-0.0585581	0.0723315	0.0125796	0.0259438	-0.0295865	-0.000863277	0.253882	0.13111	-0.122027	-0.0213779	0.106255	0.0252158	-0.240196	0.0989159	-0.0325151	-0.0279392	-0.0616501	-0.314393	-0.661251	-0.419761
PRJNA1170046	SAMN35623702	SRR30903380	JC1351	AS169	Radula flaccida	Brazil, Amazonas, Biological Dynamic Forest Fragment Project (BDFFP)	Dimona	dimcont	Continuous forest	Large	-60.1308	-2.33139	15627	1630	22	22		-0.0189661	0.0553892	-0.0553775	-0.00490286	-0.0400123	0.0397308	-0.0842125	-0.0120571	0.290939	0.170728	-0.0396116	-0.110612	0.0967247	-0.0519481	-0.257661	0.0638387	-0.151499	-1.10241	0.274744	-0.314393	-0.661251	-0.419761
PRJNA1170047	SAMN35623703	SRR30903379	JC1352	AS170	Radula flaccida	Brazil, Amazonas, Biological Dynamic Forest Fragment Project (BDFFP)	Dimona	dimcont	Continuous forest	Large	-60.1308	-2.33139	13736	1312	14	14		-0.0183867	0.0540264	-0.0547672	-0.0130865	-0.042153	0.0390719	-0.0868294	-0.0133935	0.366562	0.156926	-0.0893386	-0.0820765	0.0687914	-0.0936758	-0.250014	0.0538832	-0.502067	-0.0722364	-0.146057	-0.314393	-0.661251	-0.419761
PRJNA1170048	SAMN44102213	SRR30911059	JC1353	AS171	Radula flaccida	Brazil, Amazonas, Biological Dynamic Forest Fragment Project (BDFFP)	Dimona	dimcont	Continuous forest	Large	-60.1308	-2.33139	22444	8998	75	73		-0.0414343	0.0540827	-0.0170699	0.0441487	-0.0228069	0.0256063	-0.0253213	0.0148523	-0.167055	-0.0776985	-0.165528	0.10488	-0.0543023	0.0325501	-0.0417644	0.0199124
PRJNA1170049	SAMN35623704	SRR30903378	JC1354	AS172	Radula flaccida	Brazil, Amazonas, Biological Dynamic Forest Fragment Project (BDFFP)	Dimona	dimcont	Continuous forest	Large	-60.1308	-2.33139	45573	21																				0.0768481	-0.797446	-0.722394	-0.314393	-0.661251	-0.419761
PRJNA1170050	SAMN35623705	SRR30903377	JC1355	AS173	Radula flaccida	Brazil, Amazonas, Biological Dynamic Forest Fragment Project (BDFFP)	Dimona	dimcont	Continuous forest	Large	-60.1308	-2.33139	58052	11794	70	65	1	-0.0566027	0.0300446	-0.104365	-0.0114532	0.149427	-0.0115107	0.0180724	0.0186973	0.240656	-0.19684	0.174587	0.127453	-0.214279	-0.0479127	-0.0476523	-0.0441314	-0.589424	-0.478952	-0.108275	-0.314393	-0.661251	-0.419761
PRJNA1170051	SAMN35623706	SRR30903376	JC1356	AS174	Radula flaccida	Brazil, Amazonas, Biological Dynamic Forest Fragment Project (BDFFP)	Dimona	dimcont	Continuous forest	Large	-60.1308	-2.33139	32795	262																				-0.637437	-1.36738	-1.62888	-0.314393	-0.661251	-0.419761
PRJNA1170052	SAMN35623708	SRR30903374	JC1358	AS176	Radula flaccida	Brazil, Amazonas, Biological Dynamic Forest Fragment Project (BDFFP)	Dimona	dimcont	Continuous forest	Large	-60.1308	-2.33139	30752	9632	86	79		-0.0678518	0.0288878	-0.104418	-0.0324446	0.149355	-0.0301065	0.0209624	0.0219541	0.134519	-0.247649	0.108298	-0.0348745	-0.017664	0.0689962	-0.0891041	0.0495886	-0.659418	-1.603	-0.885911	-0.314393	-0.661251	-0.419761
PRJNA1170053	SAMN44102214	SRR30911058	JC1362	AS236	Radula flaccida	Brazil, Amazonas, Biological Dynamic Forest Fragment Project (BDFFP)	Colosso	col10	10 ha	Small	-59.8711	-2.40417	52183	28352	107	96	31	-0.396546	-0.236574	0.214633	0.00448194	-0.0717613	-0.0184462	0.0375415	0.00329886	-0.116176	-0.114758	-0.069451	0.0868681	-0.0817317	0.0416442	-0.0148107	-0.00112276
PRJNA1170054	SAMN35623732	SRR30903373	JC1373	AS235	Radula flaccida	Brazil, Amazonas, Biological Dynamic Forest Fragment Project (BDFFP)	Colosso	col10	10 ha	Small	-59.8711	-2.40417	64743	4015	41	41	1	-0.030058	0.0457647	-0.0557991	-0.0233368	-0.00696495	0.0270261	-0.0767832	-0.0132831	0.24572	-0.258622	0.095847	-0.0956041	-0.0322416	0.0623391	0.101002	0.0114472	0.277935	0.200143	0.321697	0.197825	0.22068	0.367343
PRJNA1170055	SAMN35623731	SRR30903372	JC1374	AS234	Radula flaccida	Brazil, Amazonas, Biological Dynamic Forest Fragment Project (BDFFP)	Colosso	col10	10 ha	Small	-59.8711	-2.40417	5665	1562	11	11	1	-0.0717527	-0.0397246	-0.0322054	-0.00650739	-0.0599215	0.0289113	-0.0575673	-0.0102704	0.180622	-0.0964475	0.00473577	0.0416926	-0.0594185	0.139009	0.0321801	0.0655947	-0.435697	-0.523225	-0.785409	0.197825	0.22068	0.367343
PRJNA1170056	SAMN44102215	SRR30911057	JC1375	AS233	Radula flaccida	Brazil, Amazonas, Biological Dynamic Forest Fragment Project (BDFFP)	Colosso	col10	10 ha	Small	-59.8711	-2.40417	118204	2021	14	14		-0.0420122	0.0333882	-0.125125	-0.0933319	0.175725	-0.0313941	-0.0227249	0.0102661	0.371789	-0.062514	0.0616587	-0.00996893	-0.0312393	0.113408	-0.0132752	-0.201431
PRJNA1170057	SAMN44102216	SRR30911056	JC1376	AS232	Radula flaccida	Brazil, Amazonas, Biological Dynamic Forest Fragment Project (BDFFP)	Colosso	col10	10 ha	Small	-59.8711	-2.40417	28635	6300	57	55	18	-0.349279	-0.377951	0.0256573	0.0246363	-0.128332	0.0125979	0.00327507	0.000248777	-0.177123	-0.0205713	-0.0419087	-0.00723789	-0.0297824	0.00880331	-0.0420255	0.00772075
PRJNA1170058	SAMN44102217	SRR30911055	JC1378	AS230	Radula flaccida	Brazil, Amazonas, Biological Dynamic Forest Fragment Project (BDFFP)	Colosso	col10	10 ha	Small	-59.8711	-2.40417	73326	4895	31	31		-0.0161623	0.0490985	-0.0500098	-0.020703	-0.0173132	0.0244455	-0.0711474	-0.00840421	0.405682	0.0182535	-0.0198493	-0.0122254	-0.00462188	0.108965	0.00459113	-0.160424
PRJNA1170059	SAMN35623735	SRR30903371	JC1380	AS239	Radula flaccida	Brazil, Amazonas, Biological Dynamic Forest Fragment Project (BDFFP)	Colosso	col10	10 ha	Small	-59.8711	-2.40417	67007	7803	70	67	6	-0.169817	-0.0962359	-0.0381054	0.174952	0.0581359	0.0236592	0.0466858	-0.0284474	-0.0699303	-0.259474	-0.00835837	-0.0607086	-0.00512961	0.00816767	-0.063897	0.099841	0.0233644	0.0718879	-0.0583901	0.197825	0.22068	0.367343
PRJNA1170060	SAMN35623736	SRR30903370	JC1381	AS240	Radula flaccida	Brazil, Amazonas, Biological Dynamic Forest Fragment Project (BDFFP)	Colosso	col10	10 ha	Small	-59.8711	-2.40417	82205	3338	18	18		-0.0163277	0.0457903	-0.0449863	-0.0116246	-0.0329668	0.0281402	-0.0615744	-0.00908363	0.262131	0.0290848	-0.102662	-0.0644621	0.106118	0.0183044	-0.214273	0.0257235	1.7098	0.789066	2.14749	0.197825	0.22068	0.367343
PRJNA1170061	SAMN44102218	SRR30911054	JC1389	AS258	Radula flaccida	Brazil, Amazonas, Biological Dynamic Forest Fragment Project (BDFFP)	Colosso	col1	1 ha	Small	-59.8758	-2.40611	134153	1896	18	18		-0.00347154	0.0338812	-0.0410732	-0.0140305	-0.0498353	0.0601706	-0.0475048	0.0329949	0.162326	0.000594945	0.217463	-0.0129723	-0.129762	-0.00290482	-0.0857076	0.0418774
PRJNA1170062	SAMN44102219	SRR30911053	JC1390	AS260	Radula flaccida	Brazil, Amazonas, Biological Dynamic Forest Fragment Project (BDFFP)	Colosso	col1	1 ha	Small	-59.8758	-2.40611	80065	2821	24	24		-0.0130396	0.0457466	-0.0450179	-0.0136972	-0.0350061	0.0316044	-0.0662893	0.00227275	0.468713	0.0997532	-0.0741515	-0.0570251	0.0178599	0.0130474	0.0107053	-0.165863
PRJNA1170063	SAMN44102220	SRR30911052	JC1391	AS259	Radula flaccida	Brazil, Amazonas, Biological Dynamic Forest Fragment Project (BDFFP)	Colosso	col1	1 ha	Small	-59.8758	-2.40611	98183	3024	17	17		-0.0415996	0.0416561	-0.041304	0.0579423	-0.0302703	0.0394504	-0.0476687	-0.0027268	0.341319	0.0622484	-0.0489392	0.141815	0.234913	-0.00388987	0.0131011	-0.0304646
PRJNA1170064	SAMN35623739	SRR30903369	JC1392	AS261	Radula flaccida	Brazil, Amazonas, Biological Dynamic Forest Fragment Project (BDFFP)	Colosso	col1	1 ha	Small	-59.8758	-2.40611	66295	1754	13	13		-0.0141938	0.045424	-0.0450758	-0.0145371	-0.0350315	0.0364228	-0.0496614	-0.0162712	0.186693	0.100859	0.0761601	-0.141597	0.0676497	0.0931604	0.00928973	0.124629	1.35013	0.573392	-0.257875	4.24713	1.83536	0.056362
PRJNA1170065	SAMN35623740	SRR30903368	JC1393	AS262	Radula flaccida	Brazil, Amazonas, Biological Dynamic Forest Fragment Project (BDFFP)	Colosso	col1	1 ha	Small	-59.8758	-2.40611	28710	1823	15	15		-0.0158822	0.0592986	-0.0589335	0.03353	-0.0333393	0.0461719	-0.0823651	-0.0138474	0.0940025	0.0897638	0.138399	-0.0777379	0.0349161	0.105067	-0.0353213	-0.0466158	7.48225	3.78911	-0.0457363	4.24713	1.83536	0.056362
PRJNA1170066	SAMN35623741	SRR30903367	JC1394	AS263	Radula flaccida	Brazil, Amazonas, Biological Dynamic Forest Fragment Project (BDFFP)	Colosso	col1	1 ha	Small	-59.8758	-2.40611	49360	1660	11	11		-0.00670767	0.0517469	-0.0535822	-0.0314939	-0.0522884	0.045803	-0.0332887	0.0723292	0.450225	0.0609904	0.0949825	0.0323597	-0.119752	-0.0289341	-0.12143	-0.182454	5.1325	2.23483	1.31784	4.24713	1.83536	0.056362
PRJNA1170067	SAMN35623742	SRR30903366	JC1396	AS264	Radula flaccida	Brazil, Amazonas, Biological Dynamic Forest Fragment Project (BDFFP)	Colosso	col1	1 ha	Small	-59.8758	-2.40611	37426	5976	41	41		-0.0190371	0.0413059	-0.0689036	-0.0508824	-0.0198616	0.0782081	-0.0249007	0.0721757	-0.0873743	-0.0378855	0.164331	-0.129014	0.0119043	0.0288955	-0.0407191	0.0609856	7.25039	2.5756	-0.794705	4.24713	1.83536	0.056362
PRJNA1170068	SAMN44102221	SRR30911050	JC1422	AS277	Radula flaccida	Brazil, Amazonas, Biological Dynamic Forest Fragment Project (BDFFP)	Florestal	flor	Continuous forest	Large	-59.8433	-2.41722	43903	8606	85	78		-0.0507282	0.0525039	-0.061021	0.0630558	0.0665932	0.0225884	-0.0129429	-0.00520033	0.0265457	-0.206453	-0.0439397	-0.0659302	0.0864165	0.124544	-0.0284561	0.0235317
PRJNA1170069	SAMN44102222	SRR30911049	JC1423	AS278	Radula flaccida	Brazil, Amazonas, Biological Dynamic Forest Fragment Project (BDFFP)	Florestal	flor	Continuous forest	Large	-59.8433	-2.41722	93214	2751	21	21		-0.0326997	0.0836062	-0.0501529	-0.0320045	-0.065294	0.0254972	-0.144904	-0.0426241	-0.191989	-0.0220175	-0.114438	0.073344	-0.0485931	0.0119256	-0.0111978	0.0212598
PRJNA1170070	SAMN44102223	SRR30911048	JC1425	AS280	Radula flaccida	Brazil, Amazonas, Biological Dynamic Forest Fragment Project (BDFFP)	Florestal	flor	Continuous forest	Large	-59.8433	-2.41722	155271	6860	47	46	4	-0.0811797	0.148663	0.112781	-0.0639533	-0.0348552	0.0825343	0.0394743	-0.0196752	-0.00293799	0.0347733	0.0590677	-0.0874087	0.0804318	0.123616	-0.0178602	-0.0140432
PRJNA1170071	SAMN35623745	SRR30903365	JC1426	AS281	Radula flaccida	Brazil, Amazonas, Biological Dynamic Forest Fragment Project (BDFFP)	Florestal	flor	Continuous forest	Large	-59.8433	-2.41722	78688	8543	38	37	1	-0.0522916	0.0474168	-0.0413701	0.145162	-0.0018811	0.0427772	-0.0190274	0.00592978	0.0831722	0.00361018	-0.129858	0.0297263	0.0372441	0.116151	0.0882193	0.137012	-1.09415	1.848	-0.968365	-0.521363	0.57257	0.254467
PRJNA1170072	SAMN35623746	SRR30903363	JC1427	AS282	Radula flaccida	Brazil, Amazonas, Biological Dynamic Forest Fragment Project (BDFFP)	Florestal	flor	Continuous forest	Large	-59.8433	-2.41722	59506	4301	25	25		-0.00684038	0.066327	-0.0660009	-0.0315829	-0.0792517	0.103938	-0.163046	0.152971	0.490824	0.152031	-0.0783097	0.0416836	-0.130823	-0.0747936	0.223626	0.130149	-0.204174	-0.156765	0.125499	-0.521363	0.57257	0.254467
PRJNA1170073	SAMN35623747	SRR30903362	JC1428	AS283	Radula flaccida	Brazil, Amazonas, Biological Dynamic Forest Fragment Project (BDFFP)	Florestal	flor	Continuous forest	Large	-59.8433	-2.41722	64223	20169	126	115	18	-0.326762	-0.337494	0.00903708	-0.00183306	-0.0472643	-0.00446748	0.0187155	0.00663641	0.0467126	-0.347593	0.0322919	-0.00346373	-0.12224	-0.0201039	-0.0192447	0.0317013	-0.0803726	3.08668	1.45874	-0.521363	0.57257	0.254467
PRJNA1170074	SAMN35623748	SRR30903361	JC1429	AS284	Radula flaccida	Brazil, Amazonas, Biological Dynamic Forest Fragment Project (BDFFP)	Florestal	flor	Continuous forest	Large	-59.8433	-2.41722	69802	1119	9	9		-0.0163277	0.0457903	-0.0449863	-0.0116246	-0.0329668	0.0281402	-0.0615744	-0.00908363	0.147427	0.0474263	-0.066684	0.0265107	0.0293036	0.165644	0.0623872	0.157542	1.14309	-0.493203	0.256666	-0.521363	0.57257	0.254467
PRJNA1170075	SAMN44102224	SRR30911047	JC1430	AS285	Radula flaccida	Brazil, Amazonas, Biological Dynamic Forest Fragment Project (BDFFP)	Florestal	flor	Continuous forest	Large	-59.8433	-2.41722	20468	6208	42	42	1	-0.0180907	0.067116	-0.0632807	-0.0250257	-0.074842	0.0564901	-0.0138432	-0.027851	0.0137478	-0.0277061	0.142588	0.0924171	0.132752	0.0486248	0.020332	0.0654304
PRJNA1170076	SAMN35623751	SRR30903360	JC1432	AS288	Radula flaccida	Brazil, Amazonas, Biological Dynamic Forest Fragment Project (BDFFP)	Florestal	flor	Continuous forest	Large	-59.8433	-2.41722	33079	1747	13	13		-0.0226773	0.041574	-0.054178	-0.0228763	-0.0103494	0.0158779	-0.0529383	-0.00388597	-0.0967899	0.0407173	0.0635377	-0.0815403	0.0551674	0.0793583	-0.0345775	-0.0283699	0.6868	0.651099	-0.313977	-0.521363	0.57257	0.254467
PRJNA1170077	SAMN35623754	SRR30903359	JC1435	AS290.1	Radula flaccida	Brazil, Amazonas, Biological Dynamic Forest Fragment Project (BDFFP)	Florestal	flor	Continuous forest	Large	-59.8433	-2.41722	87943	13011	86	83		-0.0183807	0.0488928	-0.0531645	-0.0121058	-0.0294291	0.0305178	-0.0677357	-0.0119571	-0.0224507	-0.100766	0.0894794	-0.0750527	0.176101	0.00694917	0.0325488	0.0910039	-0.472055	0.506425	0.290629	-0.521363	0.57257	0.254467
PRJNA1170078	SAMN44102225	SRR30911046	AsrfNeg18mar21	Control negative	Radula flaccida	Brazil, Amazonas, Biological Dynamic Forest Fragment Project (BDFFP)							2620	0
PRJNA1170079	SAMN44102226	SRR30911045	Asrfneg2abr21	Control negative	Radula flaccida	Brazil, Amazonas, Biological Dynamic Forest Fragment Project (BDFFP)							34115	12814
PRJNA1170080	SAMN44102227	SRR30911044	Asrfneg2abr21	Control negative	Radula flaccida	Brazil, Amazonas, Biological Dynamic Forest Fragment Project (BDFFP)							4902	0

## Sheet: TableS2
Table S2. Liverwort species specific associated diazotrophs ASVs identified using the nifH marker and indicator species analysis. Taxonomic identification of significant ASVs with a maximum probability of p = 0.01 are presented at the genus level. Indicator Value, p value, and frequency is given for each diazotroph ASV.
Diazotroph ASVs	Host species	indval	pval	freq	prob.corrected	Number of samples	Percentage
Hassallia_ASV19	Radula flaccida	0.145261	0.01	17	0.75	76	0.223684
Fischerella_ASV7	Radula flaccida	0.131579	0.003	10	0.225	76	0.131579
Fischerella_ASV15	Radula flaccida	0.131579	0.002	10	0.15	76	0.131579
Fischerella_ASV23	Radula flaccida	0.125214	0.005	11	0.375	76	0.144737
Fischerella_ASV9	Radula flaccida	0.124234	0.008	11	0.6	76	0.144737
Fischerella_ASV2	Radula flaccida	0.121357	0.007	11	0.525	76	0.144737
Fischerella_ASV12	Radula flaccida	0.118421	0.003	9	0.225	76	0.118421
Fischerella_ASV26	Radula flaccida	0.118421	0.007	9	0.525	76	0.118421
Fischerella_ASV28	Radula flaccida	0.118421	0.002	9	0.15	76	0.118421
Fischerella_ASV30	Radula flaccida	0.118421	0.008	9	0.6	76	0.118421
Fischerella_ASV37	Radula flaccida	0.118421	0.004	9	0.3	76	0.118421
Fischerella_ASV50	Radula flaccida	0.118421	0.004	9	0.3	76	0.118421
Fischerella_ASV54	Radula flaccida	0.118421	0.007	9	0.525	76	0.118421
Fischerella_ASV58	Radula flaccida	0.118421	0.005	9	0.375	76	0.118421
Fischerella_ASV34	Radula flaccida	0.114491	0.002	10	0.15	76	0.131579
Fischerella_ASV22	Radula flaccida	0.105263	0.005	8	0.375	76	0.105263
Fischerella_ASV25	Radula flaccida	0.105263	0.01	8	0.75	76	0.105263
Fischerella_ASV33	Radula flaccida	0.105263	0.008	8	0.6	76	0.105263
Fischerella_ASV38	Radula flaccida	0.105263	0.01	8	0.75	76	0.105263
Fischerella_ASV47	Radula flaccida	0.105263	0.01	8	0.75	76	0.105263
Fischerella_ASV48	Radula flaccida	0.105263	0.009	8	0.675	76	0.105263
Fischerella_ASV63	Radula flaccida	0.105263	0.006	8	0.45	76	0.105263
Fischerella_ASV71	Radula flaccida	0.105263	0.006	8	0.45	76	0.105263
Fischerella_ASV87	Radula flaccida	0.105263	0.005	8	0.375	76	0.105263
Fischerella_ASV99	Radula flaccida	0.105263	0.003	8	0.225	76	0.105263
Fischerella_ASV130	Radula flaccida	0.105263	0.007	8	0.525	76	0.105263
Fischerella_ASV161	Radula flaccida	0.105263	0.006	8	0.45	76	0.105263
Fischerella_ASV65	Radula flaccida	0.0921053	0.01	7	0.75	76	0.0921053
Fischerella_ASV115	Radula flaccida	0.0921053	0.009	7	0.675	76	0.0921053
Fischerella_ASV126	Radula flaccida	0.0921053	0.009	7	0.675	76	0.0921053
Brasilonema_ASV218	Radula flaccida	0.0921053	0.008	7	0.6	76	0.0921053
Hassallia_ASV1	Cololejeunea surinamensis	0.442857	0.001	31	0.075	70	0.442857
Hassallia_ASV4	Cololejeunea surinamensis	0.385714	0.001	27	0.075	70	0.385714
Hassallia_ASV10	Cololejeunea surinamensis	0.385714	0.001	27	0.075	70	0.385714
Hassallia_ASV6	Cololejeunea surinamensis	0.328571	0.001	23	0.075	70	0.328571
Hassallia_ASV20	Cololejeunea surinamensis	0.328571	0.001	23	0.075	70	0.328571
Hassallia_ASV39	Cololejeunea surinamensis	0.328571	0.001	23	0.075	70	0.328571
Hassallia_ASV56	Cololejeunea surinamensis	0.314286	0.001	22	0.075	70	0.314286
Hassallia_ASV21	Cololejeunea surinamensis	0.3	0.001	21	0.075	70	0.3
Hassallia_ASV46	Cololejeunea surinamensis	0.3	0.001	21	0.075	70	0.3
Hassallia_ASV5	Cololejeunea surinamensis	0.285714	0.001	20	0.075	70	0.285714
Hassallia_ASV18	Cololejeunea surinamensis	0.271429	0.001	19	0.075	70	0.271429
Hassallia_ASV24	Cololejeunea surinamensis	0.242857	0.001	17	0.075	70	0.242857
Hassallia_ASV49	Cololejeunea surinamensis	0.242857	0.001	17	0.075	70	0.242857
Hassallia_ASV78	Cololejeunea surinamensis	0.242857	0.001	17	0.075	70	0.242857
Hassallia_ASV27	Cololejeunea surinamensis	0.214286	0.001	15	0.075	70	0.214286
Hassallia_ASV41	Cololejeunea surinamensis	0.214286	0.001	15	0.075	70	0.214286
Hassallia_ASV51	Cololejeunea surinamensis	0.214286	0.001	15	0.075	70	0.214286
Hassallia_ASV52	Cololejeunea surinamensis	0.214286	0.001	15	0.075	70	0.214286
Hassallia_ASV69	Cololejeunea surinamensis	0.214286	0.001	15	0.075	70	0.214286
Hassallia_ASV79	Cololejeunea surinamensis	0.214286	0.001	15	0.075	70	0.214286
Hassallia_ASV181	Cololejeunea surinamensis	0.185714	0.001	13	0.075	70	0.185714
Hassallia_ASV136	Cololejeunea surinamensis	0.157143	0.001	11	0.075	70	0.157143
Hassallia_ASV172	Cololejeunea surinamensis	0.157143	0.001	11	0.075	70	0.157143
Hassallia_ASV106	Cololejeunea surinamensis	0.142857	0.001	10	0.075	70	0.142857
Hassallia_ASV119	Cololejeunea surinamensis	0.142857	0.001	10	0.075	70	0.142857
Hassallia_ASV166	Cololejeunea surinamensis	0.142857	0.003	10	0.225	70	0.142857
Hassallia_ASV195	Cololejeunea surinamensis	0.142857	0.001	10	0.075	70	0.142857
Hassallia_ASV210	Cololejeunea surinamensis	0.142857	0.001	10	0.075	70	0.142857
Hassallia_ASV251	Cololejeunea surinamensis	0.142857	0.001	10	0.075	70	0.142857
Hassallia_ASV296	Cololejeunea surinamensis	0.142857	0.001	10	0.075	70	0.142857
Hassallia_ASV311	Cololejeunea surinamensis	0.142857	0.001	10	0.075	70	0.142857
Hassallia_ASV286	Cololejeunea surinamensis	0.128571	0.002	9	0.15	70	0.128571
Hassallia_ASV348	Cololejeunea surinamensis	0.128571	0.003	9	0.225	70	0.128571
Hassallia_ASV392	Cololejeunea surinamensis	0.128571	0.003	9	0.225	70	0.128571
Hassallia_ASV420	Cololejeunea surinamensis	0.128571	0.001	9	0.075	70	0.128571
Hassallia_ASV463	Cololejeunea surinamensis	0.128571	0.001	9	0.075	70	0.128571
NA_ASV57	Cololejeunea surinamensis	0.114286	0.004	8	0.3	70	0.114286
NA_ASV93	Cololejeunea surinamensis	0.1	0.005	7	0.375	70	0.1
Hassallia_ASV277	Cololejeunea surinamensis	0.1	0.003	7	0.225	70	0.1
Hassallia_ASV414	Cololejeunea surinamensis	0.1	0.01	7	0.75	70	0.1
Hassallia_ASV476	Cololejeunea surinamensis	0.1	0.004	7	0.3	70	0.1
NA_ASV70	Cololejeunea surinamensis	0.0989446	0.009	8	0.675	70	0.114286
Hassallia_ASV153	Cololejeunea surinamensis	0.0857143	0.007	6	0.525	70	0.0857143
Hassallia_ASV377	Cololejeunea surinamensis	0.0857143	0.009	6	0.675	70	0.0857143

## Sheet: TableS3
Table S3. Taxonomic classification of diazotrophs microbes ASVs classified by Phylum, Class, Order, Family and Genus identified in two species of epiphyllous liverwort identified using the nifH marker. Cells highlithed in grey indicated that non ASVs was classified at higher taxonomic rank for a Phyla, class, order or family. The total number of not assigned taxonomy ASVs is given for each rank.
Phylum	ASVs	Class	ASVs	Order	ASVs	Family	ASVs	Genus	ASVs
Cyanobacteria	3826	Cyanophyceae	3826	Nostocales	3556	Tolypothrichaceae	2267	Hassallia	2229
								Tolypothrix	18
						Nostocaceae	309	Nostoc	249
								Anabaena	1
								Cylindrospermum	1
						Hapalosiphonaceae	224	Fischerella	224
						Scytonemataceae	207	Brasilonema	159
								Scytonema	8
								Iningainema	6
								Ewamiania	6
						Stigonemataceae	65	Stigonema	65
				Oscillatoriales	52	Desertifilaceae	27	Desertifilum	27
				Chroococcidiopsidales	3	Chroococcidiopsidaceae	3	Chroococcidiopsis	3
Firmicutes	839	Clostridia	653	Clostridiales	648	Clostridiaceae	368	Clostridium	359
						Lachnospiraceae	40	Anaerocolumna	35
								Tyzzerella	2
						Ruminococcaceae	36	Sporobacter	36
						Peptococcaceae	27	Desulfosporosinus	26
								Desulfitobacterium	1
		Bacilli	123	Bacillales	123	Paenibacillaceae	123	Paenibacillus	123
		Negativicutes	26	Selenomonadales	26	Sporomusaceae	25	Propionispora	7
								Dendrosporobacter	4
								Pelosinus	2
Proteobacteria	524	Alphaproteobacteria	294	Rhizobiales	171	Beijerinckiaceae	121	Methyloferula	98
								Methylocapsa	18
						Bradyrhizobiaceae	21	Bradyrhizobium	21
						Hyphomicrobiaceae	3	Prosthecomicrobium	2
								Rhodomicrobium	1
						Methylocystaceae	1	Pleomorphomonas	1
						Rhizobiales incertae sedis	3	Methyloceanibacter	3
				Rhodobacterales	39	Rhodobacteraceae	39	Yangia	16
				Rhodospirillales	6	Rhodospirillaceae	6	Insolitispirillum	1
		Gammaproteobacteria	64	Enterobacterales	31	Enterobacteriaceae	16	Kosakonia	6
								Enterobacter	6
								Klebsiella	4
						Erwiniaceae	11	Pantoea	11
						Pectobacteriaceae	3	Brenneria	3
				Nevskiales	5	Sinobacteraceae	5	Solimonas	5
				Chromatiales	1	Halothiobacillaceae	1	Halothiobacillus	1
				Pseudomonadales	2
		Betaproteobacteria	23	Burkholderiales	15
		Deltaproteobacteria	4	Desulfovibrionales	1	Desulfovibrionaceae	1
		Hydrogenophilalia	1	Hydrogenophilales	1
Elusimicrobia	36
Total of non assigned taxa		Class	175	Order	545	Family	1272	Genus	1437

## Sheet: TableS4
Table S4. Number of diazotrophs microbe ASVs identified using the nifH marker associated to the two species of epiphyllous liverwort in forest of different size (fragments 1-ha, 10-ha, 100-ha and continuous forests).
Host	Habitat size	Microbial community (Rarefied dataset)				Species specific associated microbes
		Sample size (n)	Observed	Standard deviation	Standard error	Sample size (n)	Observed	Standard deviation	Standard error
Cololejeunea surinamensis	1-ha	20	58.1	34.1635	7.6392	19	12.1579	9.50008	2.17947
Cololejeunea surinamensis	10-ha	16	64.25	42.0151	10.5038	12	10.9167	7.91384	2.28453
Cololejeunea surinamensis	100-ha	6	36.8333	31.2373	12.7526	2	9	9.89949	7
Cololejeunea surinamensis	Continuous forest	28	70.75	23.6935	4.47764	26	9.26923	5.95018	1.16693
Radula flaccida	1-ha	16	33.3125	22.4343	5.60856	1	14	NA	NA
Radula flaccida	10-ha	21	53.381	48.4794	10.5791	11	14.0909	10.4924	3.16358
Radula flaccida	100-ha	7	47.1429	33.0375	12.487	3	4.66667	6.35085	3.66667
Radula flaccida	Continuous forest	32	47.8438	32.3281	5.71485	14	6.14286	6.72375	1.797

## Sheet: TableS5
Table S5. Bryophyte host diazotrophic microbiota alpha diversity change with habitat class size in an experimental Amazonian fragmented landscape. General linear model summary statistics depicting coeficient estimate and coinfidence interval in brackets of the estimate change between small and large habitats for ASVs with sequencing depth of >500 reads and the core AVSs. All continuous predictors…
	Observed		Shannon hill		Simpson hill		Faith PD
	Rarefied	Core	Rarefied	Core	Rarefied	Core	Rarefied	Core
(Intercept)	60.62 ***	5.88 **	47.88 ***	5.34 **	40.40 ***	5.00 ***	47.31 ***	0.68
	[50.73, 70.50]	[2.18, 9.58]	[40.26, 55.51]	[2.15, 8.53]	[34.11, 46.69]	[2.13, 7.87]	[37.54, 57.09]	[-1.49, 2.84]
Class.sizeSmall	-4.06	8.20 **	-3.34	6.84 **	-2.96	5.99 *	-6.37	1.25
	[-17.85, 9.72]	[2.45, 13.95]	[-13.98, 7.29]	[1.88, 11.79]	[-11.73, 5.81]	[1.52, 10.46]	[-20.00, 7.25]	[-1.65, 4.16]
HostRadula flaccida	-15.26 *		-11.62 *		-9.29 *		-1.62
	[-28.79, -1.73]		[-22.06, -1.19]		[-17.89, -0.68]		[-14.99, 11.75]
Class.sizeSmall:HostRadula flaccida	0.51		0.24		-0.17		9.63
	[-18.59, 19.62]		[-14.50, 14.98]		[-12.32, 11.99]		[-9.25, 28.51]
HostCololejeunea surinamensis		3.37		2.07		1.55		2.73 *
		[-1.32, 8.06]		[-1.97, 6.11]		[-2.09, 5.19]		[0.26, 5.20]
Class.sizeSmall:HostCololejeunea surinamensis		-5.77		-4.1		-3.37		-3.3
		[-12.76, 1.22]		[-10.12, 1.92]		[-8.80, 2.06]		[-6.64, 0.03]
N	146	88	146	88	146	88	146	74
AIC	1407.67	616.68	1331.87	590.49	1275.54	572.27	1404.22	384.57
BIC	1422.59	629.07	1346.78	602.87	1290.46	584.65	1419.14	396.09
Pseudo R2	0.07	0.1	0.07	0.11	0.07	0.1	0.01	0.1
	All continuous predictors are mean-centered and scaled by 1 standard deviation. The outcome variable is in its original units. *** p < 0.001; ** p < 0.01; * p < 0.05.	All continuous predictors are mean-centered and scaled by 1 standard deviation. The outcome variable is in its original units. *** p < 0.001; ** p < 0.01; * p < 0.05.

## Sheet: TableS6
Table S6. Permutational Multivariate Analysis of Variance using non phylogenetic Bray-Curtis dissimilarity metrics and the phylogenetic Weighted Unifrac metricand Generalized Unifrac) calculated for the whole microbial community with the rarefied dataset and the species specific associated microbes of the two host species in forest of different size (fragments 1-ha, 10-ha, 100-ha and continuous f…
Bray-Curtis dissimilarity																														4	1 ha vs 10 ha	1	0.685777	1.41866	0.0195897	0.004	0.024	.
Microbial community (Rarefied dataset)																														5	1 ha vs 100 ha	1	0.655475	1.35401	0.028002	0.006	0.036	.
	Df	SumsOfSqs	MeanSqs	F.Model	R2	p-value																								6	10 ha vs 100 ha	1	0.632305	1.30156	0.0264001	0.015	0.09
Host	1	1.588	1.58759	3.3142	0.02238	0.001
Size	3	1.794	0.59804	1.2484	0.0253	0.001
Residuals	141	67.543	0.47903		0.95232
Total	145	70.924			1
Associated bryophyte microbes
	Df	SumsOfSqs	MeanSqs	F.Model	R2	p-value
Host	1	4.992	4.9923	13.6095	0.13441	0.001
Size	3	1.702	0.5675	1.5471	0.04584	0.008
Residuals	83	30.446	0.3668		0.81975
Total	87	37.141			1
Weighted Unifrac
Microbial community (Rarefied dataset)
	Df	SumsOfSqs	MeanSqs	F.Model	R2	p-value
Host	1	4.2263	4.2263	23.2794	0.13733	0.001
Size	3	0.9514	0.3171	1.7468	0.03091	0.011
Residuals	141	25.5979	0.1815		0.83176
Total	145	30.7756			1
Associated bryophyte microbes
	Df	SumsOfSqs	MeanSqs	F.Model	R2	p-value
Host	1	9.9791	9.9791	45.852	0.3447	0.001
Size	3	0.9068	0.3023	1.389	0.03132	0.112
Residuals	83	18.0637	0.2176		0.62397
Total	87	28.9496			1

## Sheet: TableS7
Table S7. Multivariate homogeneity of groups dispersions (variances) using non phylogenetic metric of Bray Curtis, and the phylogenetic metric of Weighted Unifrac calculated from varying number of bacterial ASVs (all, rarefied and core ASVs) inferred from nifH of the host species Radula flaccida and Cololejeunea surinamensis in forests fragments of different sizes (1-, 10-, 100-ha and continuous …
Bray-Curtis rarefied
	Df	SumSq	MeanSq	F-value	p-value
Size	3	0.00036	0.00012	0.368	0.77619
Species	1	0.00295	0.002948	9.022	0.00317
Size:Species	3	0.01248	0.004161	12.734	<0.001
Residuals	138	0.0451	0.000327
Weighted Unifrac rarefied
	Df	SumSq	MeanSq	F-value	p-value
Size	3	0.0803	0.02677	2.177	0.09355
Species	1	0.1389	0.13886	11.291	0.00101
Size:Species	3	0.1091	0.03638	2.958	0.03462
Residuals	138	1.6972	0.0123
Bray-Curtis species specific associated microbes
	Df	SumSq	MeanSq	F-value	p-value
Size	3	0.0878	0.02927	3.357	0.022873
Species	1	0.0015	0.00151	0.173	0.678614
Size:Species	3	0.1865	0.06216	7.128	<0.001
Residuals	80	0.6976	0.00872
Weighted Unifrac species specific associated microbes
	Df	SumSq	MeanSq	F-value	p-value
Size	3	0.3224	0.1075	5.279	0.00226
Species	1	2.1646	2.1646	106.331	<0.001
Size:Species	3	1.7637	0.5879	28.879	<0.001
Residuals	80	1.6286	0.0204
